# Supplementary material for: Insecticide resistance of Miami-Dade Culex quinquefasciatus populations and initial field efficacy of a new resistance-breaking adulticide formulation
Source: PLoS One. 2024 Feb 12;19(2):e0296046. doi: 10.1371/journal.pone.0296046 (PMC10861066; doi:10.1371/journal.pone.0296046)
Supplement: S1 File — This file contains a tab for each collection with the pesticide susceptibility data and an additional tab with the results of the correlation analysis. (XLSX) [file pone.0296046.s001.xlsx]

## Sheet: 1_W355th
BOTTLE TEST RESULTS SHEET
DATE OF COLLECTION			2020-08-05			SPECIES	Cx. quinq Fo (Adults 8/14/20- present)						DATE OF COLLECTION			2020-08-05			SPECIES	Cx. quinq Fo (Adults 8/14/20- present)
COLLECTION LOCATION			Miami Dade Co. 355th St					COLLECTION METHOD			Egg rafts collected from bucket using Culex collection kit		COLLECTION LOCATION			Miami Dade Co. 355th St					COLLECTION METHOD			Egg rafts collected from bucket using Culex collection kit
ANY ADDITIONAL COLLECTION INFORMATION													ANY ADDITIONAL COLLECTION INFORMATION
TEMPERATURE		23.8				RELATIVE HUMIDITY			0.42				TEMPERATURE		23.9ºC				RELATIVE HUMIDITY			0.41
NOTE: ATTACH A MAP OF COLLECTION SITE, IF POSSIBLE													NOTE: ATTACH A MAP OF COLLECTION SITE, IF POSSIBLE
INSECTICIDE & STOCK DATE			Deltamethrin 6/16/20				INSECTICIDE CONCENTRATION				0.75 µg		INSECTICIDE & STOCK DATE			Chlorpyrifos 8/12/20				INSECTICIDE CONCENTRATION				20 µg
SYNERGIST & STOCK DATE			N/A				SYNERGIST CONCENTRATION				N/A		SYNERGIST & STOCK DATE			N/A				SYNERGIST CONCENTRATION				N/A
DATE BOTTLES MADE			2020-08-19			TIME BOTTLES MADE			16:30:00				DATE BOTTLES MADE			2020-08-19			TIME BOTTLES MADE			11:06:00
DATE OF TESTING			2020-08-20			TIME OF TESTING			10:35:00				DATE OF TESTING			2020-08-20			TIME OF TESTING			16:48:00
PERSON DOING TESTING			Ana R.										PERSON DOING TESTING			Ana R.
LITERATURE REFERENCE: Brogdon, WG, and JC McAllister. 1998. Simplification of Adult Mosquito Bioassays through use of time-mortality determinations in glass bottles. J. Am. Mosq. Control Assoc. 14(2):159-164.													REFERENCE TO ANY OTHER TEST				Bottles put in dark room to dry at 5:08. Control bottle from shelf # 4. Treated bottles from shelf # 1
													GENERAL RESULTS (ie. Very susceptible; highly resistant; portion of population resistance; possible cross
REFERENCE TO ANY OTHER TEST													resistance to			; resistance mechanism(s)
GENERAL RESULTS (ie. Very susceptible; highly resistant; portion of population resistance; possible cross													Time	Bottle 1		Bottle 2		Bottle 3		Bottle 4		Total		Control*
resistance to			; resistance mechanism(s)											Alive	Dead	Alive	Dead	Alive	Dead	Alive	Dead	Dead	%	Alive	Dead
													0	12	0	12	0	13	0	12	0	0	0	12	0
Time	Bottle 1		Bottle 2		Bottle 3		Bottle 4		Total		Control		5	12	0	12	0	13	0	12	0	0	0	12	0
	Alive	Dead	Alive	Dead	Alive	Dead	Alive	Dead	Dead	%	Alive	Dead	10	12	0	12	0	12	1	12	0	1	2.04082	12	0
0	11	0	16	0	12	0	14	0	0	0	12	0	15	12	0	12	0	12	1	12	0	1	2.04082	12	0
5	11	0	16	0	12	0	14	0	0	0	12	0	30	2	10	4	8	4	9	9	3	30	61.2245	12	0
10	11	0	16	0	12	0	14	0	0	0	12	0	45	2	10	4	8	4	9	6	6	33	67.3469	12	0
15	11	0	16	0	12	0	14	0	0	0	12	0	60	2	10	3	9	3	10	6	6	35	71.4286	12	0
30	9	2	15	1	12	0	14	0	3	5.66038	12	0	75	1	11	2	10	3	10	2	10	41	83.6735	12	0
45	9	2	13	3	12	0	13	1	6	11.3208	12	0	90	0	12	1	11	2	11	1	11	45	91.8367	12	0
60	9	2	13	3	12	0	13	1	6	11.3208	12	0	105	0	12	0	12	1	12	1	11	47	95.9184	12	0
75	9	2	13	3	12	0	12	2	6	11.3208	12	0	120	0	12	0	12	1	12	0	12	48	97.9592	12	0
90	9	2	13	3	12	0	11	3	8	15.0943	12	0	1440	N/A	N/A	N/A	N/A	N/A	N/A	N/A	N/A			N/A	N/A
105	9	2	11	5	12	0	10	4	11	20.7547	12	0
120	9	2	10	6	11	1	10	4	13	24.5283	12	0	COMMENTS		Bottles put in cabinet to dry at 4:56 PM. Bottles from shelf # 2. Diagnostic time from CDC
1440	10	1	11	5	11	1	12	2	9	16.9811	12	0			*Since there were not enough mosquitoes for the control bottle, data from deltamethrin control,
															which was run simultaneously, is used here.
COMMENTS		Bottles put in dark room to dry at 4:38 PM. Bottles from shelf # 2											COMMENTS
DATE OF COLLECTION			2020-09-02			SPECIES	Cx. quinq F0(Adults 9/12/2020 - present)						DATE OF COLLECTION			2020-08-05			SPECIES	Cx. quinq Fo (Adults 8/14/20- present)
COLLECTION LOCATION			Miami Dade Co. 355th Street					COLLECTION METHOD			Egg rafts collected from bucket using Culex collection kit		COLLECTION LOCATION			Miami Dade Co. 355th St					COLLECTION METHOD			Egg rafts collected from bucket using Culex collection kit
ANY ADDITIONAL COLLECTION INFORMATION													ANY ADDITIONAL COLLECTION INFORMATION
TEMPERATURE		23.8				RELATIVE HUMIDITY			0.4				TEMPERATURE		23.9ºC				RELATIVE HUMIDITY			0.411
NOTE: ATTACH A MAP OF COLLECTION SITE, IF POSSIBLE													NOTE: ATTACH A MAP OF COLLECTION SITE, IF POSSIBLE
INSECTICIDE & STOCK DATE			Etofenprox 7/22/2020				INSECTICIDE CONCENTRATION				12.5 µg		INSECTICIDE & STOCK DATE			Malathion 7/14/20				INSECTICIDE CONCENTRATION				400 µg
SYNERGIST & STOCK DATE			N/A				SYNERGIST CONCENTRATION				N/A		SYNERGIST & STOCK DATE			N/A				SYNERGIST CONCENTRATION				N/A
DATE BOTTLES MADE			2020-09-15			TIME BOTTLES MADE			17:06:00				DATE BOTTLES MADE			2020-08-19			TIME BOTTLES MADE			16:39:00
DATE OF TESTING			2020-09-16			TIME OF TESTING			09:59:00				DATE OF TESTING			2020-08-20			TIME OF TESTING			10:50:00
PERSON DOING TESTING			Ana R.										PERSON DOING TESTING			Ana R.
REFERENCE TO ANY OTHER TEST													REFERENCE TO ANY OTHER TEST
GENERAL RESULTS (ie. Very susceptible; highly resistant; portion of population resistance; possible cross													GENERAL RESULTS (ie. Very susceptible; highly resistant; portion of population resistance; possible cross
resistance to			; resistance mechanism(s)										resistance to			; resistance mechanism(s)
Time	Bottle 1		Bottle 2		Bottle 3		Bottle 4		Total		Control		Time	Bottle 1		Bottle 2		Bottle 3		Bottle 4		Total		Control
	Alive	Dead	Alive	Dead	Alive	Dead	Alive	Dead	Dead	%	Alive	Dead		Alive	Dead	Alive	Dead	Alive	Dead	Alive	Dead	Dead	%	Alive	Dead
0	15	0	14	0	17	0	9	0	0	0	12	0	0	9	0	10	0	14	0	13	0	0	0	8	0
5	15	0	14	0	17	0	9	0	0	0	12	0	5	9	0	10	0	14	0	13	0	0	0	8	0
10	15	0	14	0	17	0	9	0	0	0	12	0	10	9	0	10	0	14	0	13	0	0	0	8	0
15	15	0	14	0	17	0	9	0	0	0	12	0	15	6	3	9	1	14	0	13	0	4	8.69565	8	0
30	15	0	14	0	17	0	9	0	0	0	12	0	30	2	7	8	2	7	7	7	6	22	47.8261	8	0
45	15	0	14	0	17	0	9	0	0	0	12	0	45	2	7	5	5	9	5	6	7	24	52.1739	8	0
60	15	0	14	0	17	0	9	0	0	0	12	0	60	2	7	3	7	4	10	5	8	32	69.5652	8	0
75	15	0	14	0	17	0	9	0	0	0	12	0	75	1	8	3	7	3	11	5	8	34	73.913	8	0
90	15	0	14	0	17	0	9	0	0	0	12	0	90	0	9	2	8	2	12	2	11	40	86.9565	8	0
105	15	0	14	0	17	0	9	0	0	0	12	0	105	0	9	2	8	0	14	1	12	43	93.4783	8	0
120	15	0	14	0	17	0	9	0	0	0	12	0	120	0	9	1	9	0	14	0	13	45	97.8261	8	0
1440	12	3	14	0	17	0	8	1	4	7.27273	12	0	1440	N/A	N/A	N/A	N/A	N/A	N/A	N/A	N/A	#VALUE!	#VALUE!	N/A	N/A
COMMENTS		Bottles put in the dark to dry @ 5:16 pm. Bottles from shelf #2.											COMMENTS		Botlles put in cabinet to dry at 4:46 PM. Bottles from shelf # 2
DATE OF COLLECTION			2020-09-02			SPECIES	Cx. quinq F0(Adults 9/12/2020 - present)
COLLECTION LOCATION			Miami Dade Co. 355th Street					COLLECTION METHOD			Egg rafts collected from bucket using Culex collection kit
ANY ADDITIONAL COLLECTION INFORMATION
TEMPERATURE		23.8				RELATIVE HUMIDITY			0.41
NOTE: ATTACH A MAP OF COLLECTION SITE, IF POSSIBLE
INSECTICIDE & STOCK DATE			Permethrin 7/28/20				INSECTICIDE CONCENTRATION				43 µg
SYNERGIST & STOCK DATE			N/A				SYNERGIST CONCENTRATION				N/A
DATE BOTTLES MADE			2020-09-17			TIME BOTTLES MADE			17:01:00
DATE OF TESTING			2020-09-18			TIME OF TESTING			09:50:00
PERSON DOING TESTING			Ana R.
REFERENCE TO ANY OTHER TEST
GENERAL RESULTS (ie. Very susceptible; highly resistant; portion of population resistance; possible cross
resistance to			; resistance mechanism(s)
Time	Bottle 1		Bottle 2		Bottle 3		Bottle 4		Total		Control
	Alive	Dead	Alive	Dead	Alive	Dead	Alive	Dead	Dead	%	Alive	Dead
0	11	0	11	0	12	0	15	0	0	0	11	0
5	11	0	11	0	12	0	15	0	0	0	11	0
10	11	0	11	0	12	0	15	0	0	0	11	0
15	10	1	11	0	12	0	14	1	2	4.08163	11	0
30	7	4	11	0	11	1	13	2	7	14.2857	11	0
45	7	4	9	2	11	1	11	4	11	22.449	11	0
60	5	6	8	3	10	2	8	7	18	36.7347	11	0
75	3	8	8	3	10	2	7	8	21	42.8571	11	0
90	7	8	8	3	10	2	7	8	21	39.6226	11	0
105	3	8	8	3	9	3	6	9	23	46.9388	11	0
120	3	8	8	3	9	3	6	9	23	46.9388	11	0
1440	4	7	8	3	8	4	6	9	23	46.9388	11	0
COMMENTS		Bottles put in the dark to dry @ 5:09 pm

## Sheet: 2_SE24thCt
BOTTLE TEST RESULTS SHEET
DATE OF COLLECTION			2020-10-01			SPECIES	Cx. quinq Fo (Adults 10/9/20- present)						DATE OF COLLECTION			2020-10-01			SPECIES	Cx. quinq Fo (Adults 10/9/20- present)
COLLECTION LOCATION			Miami Dade Co. 1480					COLLECTION METHOD			Egg rafts collected from bucket using Culex collection kit		COLLECTION LOCATION			Miami Dade Co. 1480					COLLECTION METHOD			Egg rafts collected from bucket using Culex collection kit
ANY ADDITIONAL COLLECTION INFORMATION													ANY ADDITIONAL COLLECTION INFORMATION
TEMPERATURE		23.8º C				RELATIVE HUMIDITY			0.43				TEMPERATURE		23.8ºC				RELATIVE HUMIDITY			0.42
NOTE: ATTACH A MAP OF COLLECTION SITE, IF POSSIBLE													NOTE: ATTACH A MAP OF COLLECTION SITE, IF POSSIBLE
INSECTICIDE & STOCK DATE			Deltamethrin 6/16/20				INSECTICIDE CONCENTRATION				0.75 µg		INSECTICIDE & STOCK DATE			Naled 9/29/20				INSECTICIDE CONCENTRATION				2.25 µg
SYNERGIST & STOCK DATE			N/A				SYNERGIST CONCENTRATION				N/A		SYNERGIST & STOCK DATE			N/A				SYNERGIST CONCENTRATION				N/A
DATE BOTTLES MADE			2020-10-12			TIME BOTTLES MADE			17:05:00				DATE BOTTLES MADE			2020-10-13			TIME BOTTLES MADE			11:31:00
DATE OF TESTING			2020-10-13			TIME OF TESTING			11:56:00				DATE OF TESTING			2020-10-13			TIME OF TESTING			15:00:00
PERSON DOING TESTING			Ana R.										PERSON DOING TESTING			Ana R.
LITERATURE REFERENCE: Brogdon, WG, and JC McAllister. 1998. Simplification of Adult Mosquito Bioassays through use of time-mortality determinations in glass bottles. J. Am. Mosq. Control Assoc. 14(2):159-164.													LITERATURE REFERENCE: Brogdon, WG, and JC McAllister. 1998. Simplification of Adult Mosquito Bioassays through use of time-mortality determinations in glass bottles. J. Am. Mosq. Control Assoc. 14(2):159-164.
REFERENCE TO ANY OTHER TEST													REFERENCE TO ANY OTHER TEST
GENERAL RESULTS (ie. Very susceptible; highly resistant; portion of population resistance; possible cross													GENERAL RESULTS (ie. Very susceptible; highly resistant; portion of population resistance; possible cross
resistance to			; resistance mechanism(s)										resistance to			; resistance mechanism(s)
Time	Bottle 1		Bottle 2		Bottle 3		Bottle 4		Total		Control		Time	Bottle 1		Bottle 2		Bottle 3		Bottle 4		Total		Control
	Alive	Dead	Alive	Dead	Alive	Dead	Alive	Dead	Dead	%	Alive	Dead		Alive	Dead	Alive	Dead	Alive	Dead	Alive	Dead	Dead	%	Alive	Dead
0	23	0	11	0	23	0	18	0	0	0	9	0	0	20	0	18	0	15	0	16	0	0	0	18	0
5	23	0	11	0	23	0	18	0	0	0	9	0	5	20	0	18	0	15	0	16	0	0	0	18	0
10	23	0	11	0	23	0	18	0	0	0	9	0	10	15	5	18	0	10	5	12	4	14	20.2899	18	0
15	22	1	11	0	23	0	18	0	1	1.33333	9	0	15	9	11	16	2	7	8	8	8	29	42.029	18	0
30	19	4	11	0	23	0	17	1	5	6.66667	9	0	30	3	17	11	7	2	13	6	10	47	68.1159	18	0
45	19	4	11	0	23	0	17	1	5	6.66667	9	0	45	2	18	8	10	2	13	4	12	53	76.8116	18	0
60	17	6	11	0	21	2	17	1	9	12	9	0	60	1	19	4	14	0	15	3	13	61	88.4058	18	0
75	17	6	11	0	21	2	17	1	9	12	9	0	75	1	19	4	14	0	15	2	14	62	89.8551	18	0
90	17	6	11	0	21	2	16	2	10	13.3333	9	0	90	1	19	4	14	0	15	2	14	62	89.8551	18	0
105	14	9	11	0	21	2	16	2	13	17.3333	9	0	105	1	19	2	16	0	15	1	15	65	94.2029	18	0
120	14	9	11	0	21	2	16	2	13	17.3333	9	0	120	0	20	2	16	0	15	0	16	67	97.1014	18	0
1440	15	8	11	0	22	1	18	0	9	12	9	0	1440	N/A	N/A	N/A	N/A	N/A	N/A	N/A	N/A	#VALUE!	#VALUE!	N/A	N/A
COMMENTS													COMMENTS
DATE OF COLLECTION			2020-09-29			SPECIES	Cx. quinq Fo (Adults 10/9/20- present)						DATE OF COLLECTION			2020-10-01			SPECIES	Cx. quinq Fo (Adults 10/9/20- present)
COLLECTION LOCATION			Miami Dade Co. 1480					COLLECTION METHOD			Egg rafts collected from bucket using Culex collection kit		COLLECTION LOCATION			Miami Dade Co. 1480					COLLECTION METHOD			Egg rafts collected from bucket using Culex collection kit
ANY ADDITIONAL COLLECTION INFORMATION													ANY ADDITIONAL COLLECTION INFORMATION
TEMPERATURE		23.6ºC				RELATIVE HUMIDITY			0.45				TEMPERATURE		23.6ºC				RELATIVE HUMIDITY			0.43
NOTE: ATTACH A MAP OF COLLECTION SITE, IF POSSIBLE													NOTE: ATTACH A MAP OF COLLECTION SITE, IF POSSIBLE
INSECTICIDE & STOCK DATE			Etofenprox 7/22/20				INSECTICIDE CONCENTRATION				12.5 µg		INSECTICIDE & STOCK DATE			Malathion 8/24/20				INSECTICIDE CONCENTRATION				400 µg
SYNERGIST & STOCK DATE							SYNERGIST CONCENTRATION				N/A		SYNERGIST & STOCK DATE			N/A				SYNERGIST CONCENTRATION				N/A
DATE BOTTLES MADE			2020-10-13			TIME BOTTLES MADE			17:08:00				DATE BOTTLES MADE			2020-10-12			TIME BOTTLES MADE			17:12:00
DATE OF TESTING			2020-10-14			TIME OF TESTING			10:28:00				DATE OF TESTING			2020-10-13			TIME OF TESTING			12:20:00
PERSON DOING TESTING			Ana R										PERSON DOING TESTING			Ana R.
REFERENCE TO ANY OTHER TEST													REFERENCE TO ANY OTHER TEST
GENERAL RESULTS (ie. Very susceptible; highly resistant; portion of population resistance; possible cross													GENERAL RESULTS (ie. Very susceptible; highly resistant; portion of population resistance; possible cross
resistance to			; resistance mechanism(s)										resistance to			; resistance mechanism(s)
Time	Bottle 1		Bottle 2		Bottle 3		Bottle 4		Total		Control		Time	Bottle 1		Bottle 2		Bottle 3		Bottle 4		Total		Control
	Alive	Dead	Alive	Dead	Alive	Dead	Alive	Dead	Dead	%	Alive	Dead		Alive	Dead	Alive	Dead	Alive	Dead	Alive	Dead	Dead	%	Alive	Dead
0	18	0	15	0	16	0	19	0	0	0	12	0	0	13	0	13	0	20	0	21	0	0	0	14	0
5	18	0	15	0	16	0	19	0	0	0	12	0	5	13	0	13	0	20	0	21	0	0	0	14	0
10	18	0	15	0	16	0	19	0	0	0	12	0	10	13	0	13	0	20	0	21	0	0	0	14	0
15	18	0	15	0	16	0	19	0	0	0	12	0	15	13	0	12	1	20	0	20	1	2	2.98507	14	0
30	17	1	15	0	16	0	19	0	1	1.47059	12	0	30	7	6	6	7	13	7	15	6	26	38.806	14	0
45	17	1	14	1	16	0	19	0	2	2.94118	12	0	45	4	9	4	9	11	9	6	15	42	62.6866	14	0
60	16	2	14	1	15	1	17	2	6	8.82353	12	0	60	4	9	4	9	8	12	5	16	46	68.6567	14	0
75	16	2	14	1	15	1	17	2	6	8.82353	12	0	75	4	9	4	9	8	12	2	19	49	73.1343	14	0
90	16	2	14	1	14	2	17	2	7	10.2941	12	0	90	4	9	4	9	8	12	2	19	49	73.1343	14	0
105	15	3	14	1	14	2	17	2	8	11.7647	12	0	105	4	9	3	10	6	14	2	19	52	77.6119	14	0
120	15	3	14	1	14	2	17	2	8	11.7647	12	0	120	3	10	3	10	5	15	0	21	56	83.5821	14	0
1440	12	6	7	8	3	13	4	15	42	61.7647	11	1	1440	N/A	N/A	N/A	N/A	N/A	N/A	N/A	N/A	#VALUE!	#VALUE!	N/A	N/A
COMMENTS													COMMENTS
DATE OF COLLECTION			2020-09-29			SPECIES	Cx. quinq Fo (Adults 10/9/20- present)						DATE OF COLLECTION			2020-09-29			SPECIES	Cx. quinq Fo (Adults 10/9/20- present)
COLLECTION LOCATION			Miami Dade Co. 1480					COLLECTION METHOD			Egg rafts collected from bucket using Culex collection kit		COLLECTION LOCATION			Miami Dade Co. 1480					COLLECTION METHOD			Egg rafts collected from bucket using Culex collection kit
ANY ADDITIONAL COLLECTION INFORMATION													ANY ADDITIONAL COLLECTION INFORMATION
TEMPERATURE		23.7ºC				RELATIVE HUMIDITY			0.45				TEMPERATURE		23.6ºC				RELATIVE HUMIDITY			0.43
NOTE: ATTACH A MAP OF COLLECTION SITE, IF POSSIBLE													NOTE: ATTACH A MAP OF COLLECTION SITE, IF POSSIBLE
INSECTICIDE & STOCK DATE			Permethrin 7/28/20				INSECTICIDE CONCENTRATION				43 µg		INSECTICIDE & STOCK DATE			Chlorpyrifos 8/12/20				INSECTICIDE CONCENTRATION				20 µg
SYNERGIST & STOCK DATE			N/A				SYNERGIST CONCENTRATION				N/A		SYNERGIST & STOCK DATE			N/A				SYNERGIST CONCENTRATION				N/A
DATE BOTTLES MADE			2020-10-13			TIME BOTTLES MADE			17:17:00				DATE BOTTLES MADE			2020-10-12			TIME BOTTLES MADE			17:20:00
DATE OF TESTING			2020-10-14			TIME OF TESTING			10:30:00				DATE OF TESTING			2020-10-13			TIME OF TESTING			12:09:00
PERSON DOING TESTING			Ana R.										PERSON DOING TESTING			Ana R.
REFERENCE TO ANY OTHER TEST													REFERENCE TO ANY OTHER TEST
GENERAL RESULTS (ie. Very susceptible; highly resistant; portion of population resistance; possible cross													GENERAL RESULTS (ie. Very susceptible; highly resistant; portion of population resistance; possible cross
resistance to			; resistance mechanism(s)										resistance to			; resistance mechanism(s)
Time	Bottle 1		Bottle 2		Bottle 3		Bottle 4		Total		Control		Time	Bottle 1		Bottle 2		Bottle 3		Bottle 4		Total		Control
	Alive	Dead	Alive	Dead	Alive	Dead	Alive	Dead	Dead	%	Alive	Dead		Alive	Dead	Alive	Dead	Alive	Dead	Alive	Dead	Dead	%	Alive	Dead
0	18	0	18	0	17	0	17	0	0	0	18	0	0	19	0	13	0	16	0	23	0	0	0	12	0
5	18	0	18	0	17	0	17	0	0	0	18	0	5	19	0	13	0	16	0	23	0	0	0	12	0
10	18	0	18	0	17	0	17	0	0	0	18	0	10	17	2	13	0	15	1	21	1	4	5.71429	12	0
15	18	0	18	0	17	0	17	0	0	0	18	0	15	17	2	13	0	15	1	21	1	4	5.71429	12	0
30	16	2	14	4	15	2	16	1	9	12.8571	18	0	30	6	13	7	6	10	6	5	18	43	60.5634	12	0
45	14	4	13	5	13	4	15	2	15	21.4286	18	0	45	5	14	3	10	4	12	2	21	57	80.2817	12	0
60	11	5	12	6	10	7	15	2	20	29.4118	18	0	60	4	15	3	10	4	12	2	21	58	81.6901	12	0
75	10	8	11	7	10	7	13	4	26	37.1429	18	0	75	4	15	2	11	4	12	2	21	59	83.0986	12	0
90	10	8	8	10	8	9	13	4	31	44.2857	18	0	90	4	15	1	12	4	12	1	22	61	85.9155	12	0
105	9	9	7	11	7	10	13	4	34	48.5714	18	0	105	4	15	1	12	3	13	1	22	62	87.3239	12	0
120	8	10	6	12	7	10	13	4	36	51.4286	18	0	120	3	16	1	12	3	13	0	23	64	90.1408	12	0
1440	5	13	4	14	3	14	7	10	51	72.8571	18	0	1440	N/A	N/A	N/A	N/A	N/A	N/A	N/A	N/A	#VALUE!	#VALUE!	N/A	N/A
COMMENTS													COMMENTS

## Sheet: 3_SW268th
BOTTLE TEST RESULTS SHEET
DATE OF COLLECTION			9/29/20-10/1/20			SPECIES	Cx. quinq Fo (Adults 10/9/20- present)						DATE OF COLLECTION			9/29/20-10/1/20			SPECIES	Cx. quinq Fo (Adults 10/9/20- present)
COLLECTION LOCATION			Miami Dade Co. 18541					COLLECTION METHOD			Egg rafts collected from bucket using Culex collection kit		COLLECTION LOCATION			Miami Dade Co. 18541					COLLECTION METHOD			Egg rafts collected from bucket using Culex collection kit
ANY ADDITIONAL COLLECTION INFORMATION													ANY ADDITIONAL COLLECTION INFORMATION
TEMPERATURE		23.6º C				RELATIVE HUMIDITY			0.43				TEMPERATURE		23.5ºC				RELATIVE HUMIDITY			0.41
NOTE: ATTACH A MAP OF COLLECTION SITE, IF POSSIBLE													NOTE: ATTACH A MAP OF COLLECTION SITE, IF POSSIBLE
INSECTICIDE & STOCK DATE			Deltamethrin 6/16/20				INSECTICIDE CONCENTRATION				0.75 µg		INSECTICIDE & STOCK DATE			Naled 9/25/20				INSECTICIDE CONCENTRATION				20 µg
SYNERGIST & STOCK DATE			N/A				SYNERGIST CONCENTRATION				N/A		SYNERGIST & STOCK DATE			N/A				SYNERGIST CONCENTRATION				N/A
DATE BOTTLES MADE			2020-10-12			TIME BOTTLES MADE			17:05:00				DATE BOTTLES MADE			2020-10-13			TIME BOTTLES MADE			11:30:00
DATE OF TESTING			2020-10-13			TIME OF TESTING			11:36:00				DATE OF TESTING			2020-10-13			TIME OF TESTING			14:53:00
PERSON DOING TESTING			Ana R.										PERSON DOING TESTING			Ana R.
LITERATURE REFERENCE: Brogdon, WG, and JC McAllister. 1998. Simplification of Adult Mosquito Bioassays through use of time-mortality determinations in glass bottles. J. Am. Mosq. Control Assoc. 14(2):159-164.													LITERATURE REFERENCE: Brogdon, WG, and JC McAllister. 1998. Simplification of Adult Mosquito Bioassays through use of time-mortality determinations in glass bottles. J. Am. Mosq. Control Assoc. 14(2):159-164.
REFERENCE TO ANY OTHER TEST													REFERENCE TO ANY OTHER TEST
GENERAL RESULTS (ie. Very susceptible; highly resistant; portion of population resistance; possible cross													GENERAL RESULTS (ie. Very susceptible; highly resistant; portion of population resistance; possible cross
resistance to			; resistance mechanism(s)										resistance to			; resistance mechanism(s)
Time	Bottle 1		Bottle 2		Bottle 3		Bottle 4		Total		Control		Time	Bottle 1		Bottle 2		Bottle 3		Bottle 4		Total		Control
	Alive	Dead	Alive	Dead	Alive	Dead	Alive	Dead	Dead	%	Alive	Dead		Alive	Dead	Alive	Dead	Alive	Dead	Alive	Dead	Dead	%	Alive	Dead
0	21	0	30	0	26	0	21	0	0	0	18	0	0	23	0	19	0	8	0	14	0	0	0	27	0
5	21	0	30	0	26	0	21	0	0	0	18	0	5	23	0	19	0	8	0	14	0	0	0	27	0
10	21	0	30	0	26	0	21	0	0	0	18	0	10	17	6	17	2	5	3	12	2	13	20.3125	27	0
15	21	0	30	0	26	0	21	0	0	0	18	0	15	14	9	11	8	6	2	6	8	27	42.1875	27	0
30	21	0	30	0	26	0	21	0	0	0	18	0	30	3	20	2	17	1	7	1	13	57	89.0625	27	0
45	21	0	30	0	26	0	21	0	0	0	18	0	45	3	20	2	17	1	7	1	13	57	89.0625	27	0
60	21	0	30	0	26	0	21	0	0	0	18	0	60	3	20	2	17	1	7	0	14	58	90.625	27	0
75	21	0	29	1	26	0	21	0	1	1.02041	18	0	75	1	22	1	18	1	7	0	4	51	94.4444	27	0
90	21	0	29	1	26	0	21	0	1	1.02041	18	0	90	1	22	1	18	1	7	0	14	61	95.3125	27	0
105	21	0	28	2	26	0	21	0	2	2.04082	18	0	105	1	22	0	19	1	7	0	14	62	96.875	27	0
120	21	0	28	2	26	0	21	0	2	2.04082	18	0	120	1	22	0	19	0	8	0	14	63	98.4375	27	0
1440	21	0	29	1	26	0	21	0	1	1.02041	18	0	1440	N/A	N/A	N/A	N/A	N/A	N/A	N/A	N/A	#VALUE!	#VALUE!	N/A	N/A
COMMENTS		Since mortality was only observed in bottle 2, only this bottle and the control bottle were used for											COMMENTS
		24 hour readings.
DATE OF COLLECTION			9/29/20-10/1/20			SPECIES	Cx. quinq Fo (Adults 10/9/20- present)						DATE OF COLLECTION			9/29/20-10/1/20			SPECIES	Cx. quinq Fo (Adults 10/9/20- present)
COLLECTION LOCATION			Miami Dade Co. 18541					COLLECTION METHOD			Egg rafts collected from bucket using Culex collection kit		COLLECTION LOCATION			Miami Dade Co. 18541					COLLECTION METHOD			Egg rafts collected from bucket using Culex collection kit
ANY ADDITIONAL COLLECTION INFORMATION													ANY ADDITIONAL COLLECTION INFORMATION
TEMPERATURE		23.8ºC				RELATIVE HUMIDITY			0.45				TEMPERATURE		23.4ºC				RELATIVE HUMIDITY			0.43
NOTE: ATTACH A MAP OF COLLECTION SITE, IF POSSIBLE													NOTE: ATTACH A MAP OF COLLECTION SITE, IF POSSIBLE
INSECTICIDE & STOCK DATE			Etofenprox 7/22/20				INSECTICIDE CONCENTRATION				12.5 µg		INSECTICIDE & STOCK DATE			Malathion 8/24/20				INSECTICIDE CONCENTRATION				400 µg
SYNERGIST & STOCK DATE			N/A				SYNERGIST CONCENTRATION				N/A		SYNERGIST & STOCK DATE			N/A				SYNERGIST CONCENTRATION				N/A
DATE BOTTLES MADE			2020-10-13			TIME BOTTLES MADE			17:09:00				DATE BOTTLES MADE			2020-10-12			TIME BOTTLES MADE			17:13:00
DATE OF TESTING			2020-10-14			TIME OF TESTING			10:36:00				DATE OF TESTING			2020-10-13			TIME OF TESTING			11:43:00
PERSON DOING TESTING			Ana R										PERSON DOING TESTING			Ana R.
REFERENCE TO ANY OTHER TEST													REFERENCE TO ANY OTHER TEST
GENERAL RESULTS (ie. Very susceptible; highly resistant; portion of population resistance; possible cross													GENERAL RESULTS (ie. Very susceptible; highly resistant; portion of population resistance; possible cross
resistance to			; resistance mechanism(s)										resistance to			; resistance mechanism(s)
Time	Bottle 1		Bottle 2		Bottle 3		Bottle 4		Total		Control		Time	Bottle 1		Bottle 2		Bottle 3		Bottle 4		Total		Control
	Alive	Dead	Alive	Dead	Alive	Dead	Alive	Dead	Dead	%	Alive	Dead		Alive	Dead	Alive	Dead	Alive	Dead	Alive	Dead	Dead	%	Alive	Dead
0	24	0	25	0	24	0	16	0	0	0	21	0	0	11	0	20	0	18	0	12	0	0	0	12	0
5	24	0	25	0	24	0	16	0	0	0	21	0	5	11	0	20	0	18	0	12	0	0	0	12	0
10	24	0	25	0	24	0	16	0	0	0	21	0	10	11	0	20	0	16	2	12	0	2	3.27869	12	0
15	24	0	25	0	24	0	16	0	0	0	21	0	15	8	3	16	4	13	7	11	1	15	23.8095	12	0
30	24	0	25	0	24	0	16	0	0	0	21	0	30	6	5	13	7	8	12	7	5	29	46.0317	12	0
45	24	0	24	1	24	0	14	2	3	3.37079	21	0	45	6	5	12	8	8	12	4	8	33	52.381	12	0
60	24	0	24	1	24	0	14	2	3	3.37079	21	0	60	6	5	12	8	8	12	4	8	33	52.381	12	0
75	24	0	24	1	24	0	13	3	4	4.49438	21	0	75	6	5	12	8	8	12	2	10	35	55.5556	12	0
90	24	0	24	1	24	0	11	5	6	6.74157	21	0	90	6	5	12	8	8	12	2	10	35	55.5556	12	0
105	24	0	24	1	24	0	11	5	6	6.74157	21	0	105	6	5	12	8	5	13	2	10	36	59.0164	12	0
120	24	0	24	1	23	1	11	5	7	7.86517	21	0	120	6	5	12	8	5	13	2	10	36	59.0164	12	0
1440	24	0	24	1	21	3	11	5	9	10.1124	21	0	1440	N/A	N/A	N/A	N/A	N/A	N/A	N/A	N/A	#VALUE!	#VALUE!	N/A	N/A
COMMENTS													COMMENTS
DATE OF COLLECTION			9/29/20-10/1/20			SPECIES	Cx. quinq Fo (Adults 10/9/20- present)						DATE OF COLLECTION			9/29/20-10/1/20			SPECIES	Cx. quinq Fo (Adults 10/9/20- present)
COLLECTION LOCATION			Miami Dade Co. 18541					COLLECTION METHOD			Egg rafts collected from bucket using Culex collection kit		COLLECTION LOCATION			Miami Dade Co. 18541					COLLECTION METHOD			Egg rafts collected from bucket using Culex collection kit
ANY ADDITIONAL COLLECTION INFORMATION													ANY ADDITIONAL COLLECTION INFORMATION
TEMPERATURE		2.8ºC				RELATIVE HUMIDITY			0.44				TEMPERATURE		23.5ºC				RELATIVE HUMIDITY			0.44
NOTE: ATTACH A MAP OF COLLECTION SITE, IF POSSIBLE													NOTE: ATTACH A MAP OF COLLECTION SITE, IF POSSIBLE
INSECTICIDE & STOCK DATE			Permethrin 7/28/20				INSECTICIDE CONCENTRATION				43 µg		INSECTICIDE & STOCK DATE			Chlorpyrifos 8/12/20				INSECTICIDE CONCENTRATION				20 µg
SYNERGIST & STOCK DATE			N/A				SYNERGIST CONCENTRATION				N/A		SYNERGIST & STOCK DATE			N/A				SYNERGIST CONCENTRATION				N/A
DATE BOTTLES MADE			2020-10-13			TIME BOTTLES MADE			17:18:00				DATE BOTTLES MADE			2020-10-12			TIME BOTTLES MADE			17:21:00
DATE OF TESTING			2020-10-14			TIME OF TESTING			10:39:00				DATE OF TESTING			2020-10-13			TIME OF TESTING			11:49:00
PERSON DOING TESTING			Ana R										PERSON DOING TESTING			Ana R.
REFERENCE TO ANY OTHER TEST													REFERENCE TO ANY OTHER TEST
GENERAL RESULTS (ie. Very susceptible; highly resistant; portion of population resistance; possible cross													GENERAL RESULTS (ie. Very susceptible; highly resistant; portion of population resistance; possible cross
resistance to			; resistance mechanism(s)										resistance to			; resistance mechanism(s)
Time	Bottle 1		Bottle 2		Bottle 3		Bottle 4		Total		Control		Time	Bottle 1		Bottle 2		Bottle 3		Bottle 4		Total		Control
	Alive	Dead	Alive	Dead	Alive	Dead	Alive	Dead	Dead	%	Alive	Dead		Alive	Dead	Alive	Dead	Alive	Dead	Alive	Dead	Dead	%	Alive	Dead
0	18	0	18	0	19	0	20	0	0	0	10	0	0	17	0	14	0	19	0	22	0	0	0		0
5	18	0	18	0	19	0	20	0	0	0	10	0	5	17	0	14	0	19	0	22	0	0	0		0
10	18	0	18	0	19	0	20	0	0	0	10	0	10	17	0	13	1	18	1	22	0	2	2.77778		0
15	18	0	18	0	19	0	20	0	0	0	10	0	15	15	2	12	2	15	4	16	6	14	19.4444		0
30	18	0	16	2	19	0	20	0	2	2.66667	10	0	30	7	10	5	9	3	16	6	16	51	70.8333		0
45	15	3	15	3	17	1	20	0	7	9.45946	10	0	45	3	14	4	10	7	12	5	17	53	73.6111		0
60	14	4	15	3	17	1	19	1	9	12.1622	10	0	60	2	15	4	10	6	13	5	17	55	76.3889		0
75	13	5	15	3	15	4	18	2	14	18.6667	10	0	75	2	15	4	10	3	16	5	17	58	80.5556		0
90	9	9	14	4	12	7	14	6	26	34.6667	10	0	90	2	15	3	11	3	16	5	17	59	81.9444		0
105	9	9	13	5	11	8	14	6	28	37.3333	10	0	105	2	15	3	11	3	16	3	19	61	84.7222		0
120	6	12	11	7	10	9	10	10	38	50.6667	10	0	120	2	15	3	11	3	16	3	19	61	84.7222		0
1440	6	12	7	11	10	9	7	13	45	60	10	0	1440	N/A	N/A	N/A	N/A	N/A	N/A	N/A	N/A	#VALUE!	#VALUE!	N/A	N/A
COMMENTS													COMMENTS

## Sheet: 4_SW227th
BOTTLE TEST RESULTS SHEET
DATE OF COLLECTION			2020-11-18			SPECIES	Cx. quinq Fo (Adults 11/28/20- present)						DATE OF COLLECTION			2020-11-18			SPECIES	Cx. quinq Fo (Adults 11/28/20- present)
COLLECTION LOCATION			Miami Dade Co. 26300					COLLECTION METHOD			Egg rafts collected from bucket using Culex collection kit		COLLECTION LOCATION			Miami Dade Co. 26300					COLLECTION METHOD			Egg rafts collected from bucket using Culex collection kit
ANY ADDITIONAL COLLECTION INFORMATION													ANY ADDITIONAL COLLECTION INFORMATION
TEMPERATURE		22.4º C				RELATIVE HUMIDITY			0.49				TEMPERATURE		22.3ºC				RELATIVE HUMIDITY			0.43
NOTE: ATTACH A MAP OF COLLECTION SITE, IF POSSIBLE													NOTE: ATTACH A MAP OF COLLECTION SITE, IF POSSIBLE
INSECTICIDE & STOCK DATE			Deltamethrin 6/16/20				INSECTICIDE CONCENTRATION				0.75 µg		INSECTICIDE & STOCK DATE			Naled 11/30/20				INSECTICIDE CONCENTRATION				20 µg
SYNERGIST & STOCK DATE			N/A				SYNERGIST CONCENTRATION				N/A		SYNERGIST & STOCK DATE			N/A				SYNERGIST CONCENTRATION				N/A
DATE BOTTLES MADE			2020-12-02			TIME BOTTLES MADE			16:05:00				DATE BOTTLES MADE			2020-12-01			TIME BOTTLES MADE			16:19:00
DATE OF TESTING			2020-12-03			TIME OF TESTING			9:56 AM:00 PM				DATE OF TESTING			2020-12-02			TIME OF TESTING			11:0100 AM
PERSON DOING TESTING			Ana R.										PERSON DOING TESTING			Ana R.
LITERATURE REFERENCE: Brogdon, WG, and JC McAllister. 1998. Simplification of Adult Mosquito Bioassays through use of time-mortality determinations in glass bottles. J. Am. Mosq. Control Assoc. 14(2):159-164.													LITERATURE REFERENCE: Brogdon, WG, and JC McAllister. 1998. Simplification of Adult Mosquito Bioassays through use of time-mortality determinations in glass bottles. J. Am. Mosq. Control Assoc. 14(2):159-164.
REFERENCE TO ANY OTHER TEST													REFERENCE TO ANY OTHER TEST
GENERAL RESULTS (ie. Very susceptible; highly resistant; portion of population resistance; possible cross													GENERAL RESULTS (ie. Very susceptible; highly resistant; portion of population resistance; possible cross
resistance to			; resistance mechanism(s)										resistance to			; resistance mechanism(s)
Time	Bottle 1		Bottle 2		Bottle 3		Bottle 4		Total		Control		Time	Bottle 1		Bottle 2		Bottle 3		Bottle 4		Total		Control
	Alive	Dead	Alive	Dead	Alive	Dead	Alive	Dead	Dead	%	Alive	Dead		Alive	Dead	Alive	Dead	Alive	Dead	Alive	Dead	Dead	%	Alive	Dead
0	16	0	12	0	13	0	15	0	0	0	11	0	0	12	0	15	0	15	0			0	0	10	0
5	16	0	12	0	13	0	15	0	0	0	11	0	5	12	0	15	0	15	0			0	0	10	0
10	16	0	12	0	13	0	15	0	0	0	11	0	10	12	0	15	0	15	0			0	0	10	0
15	16	0	12	0	13	0	15	0	0	0	11	0	15	12	0	15	0	15	0			0	0	10	0
30	15	1	12	0	13	0	15	0	1	1.78571	11	0	30	12	0	15	0	15	0			0	0	10	0
45	15	1	12	0	13	0	15	0	1	1.78571	11	0	45	12	0	15	0	15	0			0	0	10	0
60	15	1	12	0	13	0	15	0	1	1.78571	11	0	60	12	0	15	0	15	0			0	0	10	0
75	14	2	12	0	12	1	15	0	3	5.35714	11	0	75	10	2	12	3	13	2			7	16.6667	10	0
90	14	2	12	0	10	3	15	0	5	8.92857	11	0	90	8	4	10	5	11	4			13	30.9524	10	0
105	14	2	12	0	9	4	14	1	7	12.5	11	0	105	7	5	9	6	7	8			19	45.2381	10	0
120	12	4	12	0	8	5	14	1	10	17.8571	11	0	120	6	6	7	8	6	9			23	54.7619	10	0
1440	15	1	12	0	9	4	13	2	7	12.5	11	0	1440	N/A	N/A	N/A	N/A	N/A	N/A	N/A	N/A	#VALUE!	#VALUE!	N/A	N/A
COMMENTS													COMMENTS		Since we did not have enough mosquitoes to determine diagnostic time for this stock of
															naled we used the one from 10/29/20. We did not have enough mosquitoes for a full 4 bottles
															aasay thus only 3 bottles were used.
DATE OF COLLECTION			2020-11-18			SPECIES	Cx. quinq Fo (Adults 11/28/20- present)						DATE OF COLLECTION			2020-11-18			SPECIES	Cx. quinq Fo (Adults 11/28/20- present)
COLLECTION LOCATION			Miami Dade Co. 26300					COLLECTION METHOD			Egg rafts collected from bucket using Culex collection kit		COLLECTION LOCATION			Miami Dade Co. 26300					COLLECTION METHOD			Egg rafts collected from bucket using Culex collection kit
ANY ADDITIONAL COLLECTION INFORMATION													ANY ADDITIONAL COLLECTION INFORMATION
TEMPERATURE		21.9ºC				RELATIVE HUMIDITY			0.46				TEMPERATURE		22.2ºC				RELATIVE HUMIDITY			0.45
NOTE: ATTACH A MAP OF COLLECTION SITE, IF POSSIBLE													NOTE: ATTACH A MAP OF COLLECTION SITE, IF POSSIBLE
INSECTICIDE & STOCK DATE			Etofenprox 7/22/20				INSECTICIDE CONCENTRATION				12.5 µg		INSECTICIDE & STOCK DATE			Malathion 9/22/20				INSECTICIDE CONCENTRATION				400 µg
SYNERGIST & STOCK DATE							SYNERGIST CONCENTRATION				N/A		SYNERGIST & STOCK DATE			N/A				SYNERGIST CONCENTRATION				N/A
DATE BOTTLES MADE			2020-12-07			TIME BOTTLES MADE			16:22:00				DATE BOTTLES MADE			2020-12-01			TIME BOTTLES MADE			16:14:00
DATE OF TESTING			2020-12-08			TIME OF TESTING			09:44:00				DATE OF TESTING			2020-12-02			TIME OF TESTING			10:44:00
PERSON DOING TESTING			Ana R										PERSON DOING TESTING			Ana R.
REFERENCE TO ANY OTHER TEST													REFERENCE TO ANY OTHER TEST
GENERAL RESULTS (ie. Very susceptible; highly resistant; portion of population resistance; possible cross													GENERAL RESULTS (ie. Very susceptible; highly resistant; portion of population resistance; possible cross
resistance to			; resistance mechanism(s)										resistance to			; resistance mechanism(s)
Time	Bottle 1		Bottle 2		Bottle 3		Bottle 4		Total		Control		Time	Bottle 1		Bottle 2		Bottle 3		Bottle 4		Total		Control
	Alive	Dead	Alive	Dead	Alive	Dead	Alive	Dead	Dead	%	Alive	Dead		Alive	Dead	Alive	Dead	Alive	Dead	Alive	Dead	Dead	%	Alive	Dead
0	10	0	13	0	8	0	22	0	0	0	18	0	0	10	0	13	0	15	0	12	0	0	0	14	0
5	10	0	13	0	8	0	22	0	0	0	18	0	5	10	0	13	0	15	0	12	0	0	0	14	0
10	10	0	13	0	8	0	22	0	0	0	18	0	10	10	0	13	0	15	0	12	0	0	0	14	0
15	10	0	13	0	8	0	19	3	3	5.66038	18	0	15	10	0	13	0	15	0	12	0	0	0	14	0
30	9	1	12	1	5	3	18	4	9	16.9811	18	0	30	7	3	12	1	15	0	11	1	5	10	14	0
45	5	5	11	2	4	4	14	8	19	35.8491	18	0	45	6	4	9	4	13	2	7	5	15	30	14	0
60	4	6	11	2	4	4	13	9	21	39.6226	18	0	60	5	5	9	4	9	6	6	6	21	42	14	0
75	4	6	10	3	3	5	10	12	26	49.0566	18	0	75	4	6	7	6	8	7	5	7	26	52	14	0
90	4	6	9	4	3	5	6	16	31	58.4906	18	0	90	3	7	7	6	6	9	5	7	29	58	14	0
105	4	6	8	5	3	5	6	16	32	60.3774	18	0	105	3	7	6	7	6	9	3	9	32	64	14	0
120	4	6	8	5	3	5	6	16	32	60.3774	18	0	120	3	7	6	7	6	9	3	9	32	64	14	0
1440	6	4	12	1	5	3	17	5	13	24.5283	18	0	1440	N/A	N/A	N/A	N/A	N/A	N/A	N/A	N/A	#VALUE!	#VALUE!	N/A	N/A
COMMENTS													COMMENTS
DATE OF COLLECTION			2020-11-18			SPECIES	Cx. quinq Fo (Adults 11/28/20- present)						DATE OF COLLECTION			2020-11-18			SPECIES	Cx. quinq Fo (Adults 11/28/20- present)
COLLECTION LOCATION			Miami Dade Co. 26300					COLLECTION METHOD			Egg rafts collected from bucket using Culex collection kit		COLLECTION LOCATION			Miami Dade Co. 26300					COLLECTION METHOD			Egg rafts collected from bucket using Culex collection kit
ANY ADDITIONAL COLLECTION INFORMATION													ANY ADDITIONAL COLLECTION INFORMATION
TEMPERATURE		24.1ºC				RELATIVE HUMIDITY			0.45				TEMPERATURE		23.3ºC				RELATIVE HUMIDITY			0.5
NOTE: ATTACH A MAP OF COLLECTION SITE, IF POSSIBLE													NOTE: ATTACH A MAP OF COLLECTION SITE, IF POSSIBLE
INSECTICIDE & STOCK DATE			Permethrin 11/17/20				INSECTICIDE CONCENTRATION				43 µg		INSECTICIDE & STOCK DATE			Chlorpyrifos 10/27/20				INSECTICIDE CONCENTRATION				20 µg
SYNERGIST & STOCK DATE			N/A				SYNERGIST CONCENTRATION				N/A		SYNERGIST & STOCK DATE			N/A				SYNERGIST CONCENTRATION				N/A
DATE BOTTLES MADE			2020-12-01			TIME BOTTLES MADE			16:07:00				DATE BOTTLES MADE			2020-12-03			TIME BOTTLES MADE			16:45:00
DATE OF TESTING			2020-12-02			TIME OF TESTING			22:40:00				DATE OF TESTING			2020-12-04			TIME OF TESTING			12:16:00
PERSON DOING TESTING			Ana R.										PERSON DOING TESTING			Ana R.
REFERENCE TO ANY OTHER TEST													REFERENCE TO ANY OTHER TEST
GENERAL RESULTS (ie. Very susceptible; highly resistant; portion of population resistance; possible cross													GENERAL RESULTS (ie. Very susceptible; highly resistant; portion of population resistance; possible cross
resistance to			; resistance mechanism(s)										resistance to			; resistance mechanism(s)
Time	Bottle 1		Bottle 2		Bottle 3		Bottle 4		Total		Control		Time	Bottle 1		Bottle 2		Bottle 3		Bottle 4		Total		Control
	Alive	Dead	Alive	Dead	Alive	Dead	Alive	Dead	Dead	%	Alive	Dead		Alive	Dead	Alive	Dead	Alive	Dead	Alive	Dead	Dead	%	Alive	Dead
0	16	0	12	0	15	0	12	0	0	0	11	0	0	14	0	15	0	14	0	13	0	0	0	16	0
5	16	0	12	0	15	0	12	0	0	0	11	0	5	14	0	15	0	14	0	13	0	0	0	16	0
10	16	0	12	0	15	0	12	0	0	0	11	0	10	14	0	15	0	14	0	13	0	0	0	16	0
15	16	0	12	0	15	0	12	0	0	0	11	0	15	14	0	15	0	14	0	13	0	0	0	16	0
30	16	0	12	0	15	0	12	0	0	0	11	0	30	14	0	14	1	14	0	13	0	1	1.78571	16	0
45	16	0	12	0	15	0	12	0	0	0	11	0	45	11	3	13	2	13	1	11	2	8	14.2857	16	0
60	14	2	11	1	11	4	10	2	9	16.3636	11	0	60	10	4	11	4	12	2	11	2	12	21.4286	16	0
75	14	2	10	2	11	4	10	2	10	18.1818	11	0	75	9	5	9	6	9	5	10	3	19	33.9286	16	0
90	14	2	10	2	10	5	10	2	11	20	11	0	90	8	6	5	10	9	5	10	3	24	42.8571	16	0
105	11	5	9	3	9	6	9	3	17	30.9091	11	0	105	7	7	5	10	9	5	8	5	27	48.2143	16	0
120	8	8	9	3	8	8	9	3	22	39.2857	11	0	120	4	10	5	10	6	9	8	5	34	59.6491	16	0
1440	8	8	8	4	3	12	7	5	29	52.7273	11	0	1440	N/A	N/A	N/A	N/A	N/A	N/A	N/A	N/A	#VALUE!	#VALUE!	N/A	N/A
COMMENTS		Since we did not have enough mosquitoes to determine diagnostic time for this											COMMENTS
		stock of permethrin we used the one from 7/28/20

## Sheet: 5_SW216th
BOTTLE TEST RESULTS SHEET
DATE OF COLLECTION			2020-11-04			SPECIES	Cx. quinq Fo (Adults 11/14/20- present)						DATE OF COLLECTION			2020-11-18			SPECIES	Cx. quinq Fo (Adults 11/28/20- present)
COLLECTION LOCATION			Miami Dade Co. 21401					COLLECTION METHOD			Egg rafts collected from bucket using Culex collection kit		COLLECTION LOCATION			Miami Dade Co. 21401					COLLECTION METHOD			Egg rafts collected from bucket using Culex collection kit
ANY ADDITIONAL COLLECTION INFORMATION													ANY ADDITIONAL COLLECTION INFORMATION
TEMPERATURE		23.2º C				RELATIVE HUMIDITY			4.36				TEMPERATURE		23.4ºC				RELATIVE HUMIDITY			0.47
NOTE: ATTACH A MAP OF COLLECTION SITE, IF POSSIBLE													NOTE: ATTACH A MAP OF COLLECTION SITE, IF POSSIBLE
INSECTICIDE & STOCK DATE			Deltamethrin 6/16/20				INSECTICIDE CONCENTRATION				0.75 µg		INSECTICIDE & STOCK DATE			Naled 11/30/20				INSECTICIDE CONCENTRATION				20 µg
SYNERGIST & STOCK DATE			N/A				SYNERGIST CONCENTRATION				N/A		SYNERGIST & STOCK DATE			N/A				SYNERGIST CONCENTRATION				N/A
DATE BOTTLES MADE			2020-11-25			TIME BOTTLES MADE			16:02:00				DATE BOTTLES MADE			2020-12-07			TIME BOTTLES MADE			4:52 PM AM
DATE OF TESTING			2020-11-26			TIME OF TESTING			11:36:00				DATE OF TESTING			2020-12-08			TIME OF TESTING			12:38:00
PERSON DOING TESTING			Ana R.										PERSON DOING TESTING			Ana R.
LITERATURE REFERENCE: Brogdon, WG, and JC McAllister. 1998. Simplification of Adult Mosquito Bioassays through use of time-mortality determinations in glass bottles. J. Am. Mosq. Control Assoc. 14(2):159-164.													LITERATURE REFERENCE: Brogdon, WG, and JC McAllister. 1998. Simplification of Adult Mosquito Bioassays through use of time-mortality determinations in glass bottles. J. Am. Mosq. Control Assoc. 14(2):159-164.
REFERENCE TO ANY OTHER TEST													REFERENCE TO ANY OTHER TEST
GENERAL RESULTS (ie. Very susceptible; highly resistant; portion of population resistance; possible cross													GENERAL RESULTS (ie. Very susceptible; highly resistant; portion of population resistance; possible cross
resistance to			; resistance mechanism(s)										resistance to			; resistance mechanism(s)
Time	Bottle 1		Bottle 2		Bottle 3		Bottle 4		Total		Control		Time	Bottle 1		Bottle 2		Bottle 3		Bottle 4		Total		Control
	Alive	Dead	Alive	Dead	Alive	Dead	Alive	Dead	Dead	%	Alive	Dead		Alive	Dead	Alive	Dead	Alive	Dead	Alive	Dead	Dead	%	Alive	Dead
0	13	0	8	0	9	0	19	0	0	0	18	0	0	18	0	12	0	13	0	12	0	0	0	11	0
5	13	0	8	0	9	0	19	0	0	0	18	0	5	18	0	12	0	13	0	12	0	0	0	11	0
10	13	0	8	0	9	0	19	0	0	0	18	0	10	18	0	12	0	13	0	12	0	0	0	11	0
15	13	0	8	0	9	0	19	0	0	0	18	0	15	18	0	12	0	13	0	12	0	0	0	11	0
30	13	0	8	0	9	0	19	0	0	0	18	0	30	11	7	9	3	9	4	6	6	20	36.3636	11	0
45	12	1	8	0	9	0	19	0	1	2.04082	18	0	45	6	12	6	6	5	8	3	9	35	63.6364	11	0
60	12	1	8	0	8	1	19	0	2	4.08163	18	0	60	7	11	6	6	5	8	3	9	34	61.8182	11	0
75	10	3	8	0	8	1	19	0	4	8.16327	18	0	75	5	13	4	8	4	9	2	10	40	72.7273	11	0
90	9	4	8	0	8	1	16	3	8	16.3265	18	0	90	5	13	3	9	4	9	2	10	41	74.5455	11	0
105	9	4	8	0	8	1	17	2	7	14.2857	18	0	105	4	14	3	9	4	9	2	10	42	76.3636	11	0
120	9	4	8	0	8	1	14	5	10	20.4082	18	0	120	4	14	3	9	4	9	2	10	42	76.3636	11	0
1440	10	3	8	0	8	1	14	5	9	18.3673	18	0	1440	N/A	N/A	N/A	N/A	N/A	N/A	N/A	N/A	#VALUE!	#VALUE!	N/A	N/A
COMMENTS		Since mortality was only observed in bottle 2, only this bottle and the control bottle were used for											COMMENTS		Simce we do not have enough mosquitoes to perform diagnostic time with this stock of naled
		24 hour readings.													we used the one from 10/29/20
DATE OF COLLECTION			2020-11-04			SPECIES	Cx. quinq Fo (Adults 11/14/20- present)						DATE OF COLLECTION			2020-11-18			SPECIES	Cx. quinq Fo (Adults 11/28/20- present)
COLLECTION LOCATION			Miami Dade Co. 21401					COLLECTION METHOD			Egg rafts collected from bucket using Culex collection kit		COLLECTION LOCATION			Miami Dade Co. 21401					COLLECTION METHOD			Egg rafts collected from bucket using Culex collection kit
ANY ADDITIONAL COLLECTION INFORMATION													ANY ADDITIONAL COLLECTION INFORMATION
TEMPERATURE		23.2ºC				RELATIVE HUMIDITY			0.46				TEMPERATURE		23.4ºC				RELATIVE HUMIDITY			0.47
NOTE: ATTACH A MAP OF COLLECTION SITE, IF POSSIBLE													NOTE: ATTACH A MAP OF COLLECTION SITE, IF POSSIBLE
INSECTICIDE & STOCK DATE			Etofenprox 7/22/20				INSECTICIDE CONCENTRATION				12.5 µg		INSECTICIDE & STOCK DATE			Malathion 9/22/20				INSECTICIDE CONCENTRATION				400 µg
SYNERGIST & STOCK DATE			N/A				SYNERGIST CONCENTRATION				N/A		SYNERGIST & STOCK DATE			N/A				SYNERGIST CONCENTRATION				N/A
DATE BOTTLES MADE			2020-11-25			TIME BOTTLES MADE			16:35:00				DATE BOTTLES MADE			2020-12-07			TIME BOTTLES MADE			16:32:00
DATE OF TESTING			2020-11-26			TIME OF TESTING			10:58:00				DATE OF TESTING			2020-12-08			TIME OF TESTING			12:34:00
PERSON DOING TESTING			Ana R										PERSON DOING TESTING			Ana R.
REFERENCE TO ANY OTHER TEST													REFERENCE TO ANY OTHER TEST
GENERAL RESULTS (ie. Very susceptible; highly resistant; portion of population resistance; possible cross													GENERAL RESULTS (ie. Very susceptible; highly resistant; portion of population resistance; possible cross
resistance to			; resistance mechanism(s)										resistance to			; resistance mechanism(s)
Time	Bottle 1		Bottle 2		Bottle 3		Bottle 4		Total		Control		Time	Bottle 1		Bottle 2		Bottle 3		Bottle 4		Total		Control
	Alive	Dead	Alive	Dead	Alive	Dead	Alive	Dead	Dead	%	Alive	Dead		Alive	Dead	Alive	Dead	Alive	Dead	Alive	Dead	Dead	%	Alive	Dead
0	13	0	17	0	15	0	22	0	0	0	17	0	0	20	0	20	0	19	0	14	0	0	0	16	0
5	13	0	17	0	15	0	22	0	0	0	17	0	5	20	0	20	0	19	0	14	0	0	0	16	0
10	13	0	17	0	15	0	22	0	0	0	17	0	10	20	0	20	0	19	0	14	0	0	0	16	0
15	13	0	17	0	15	0	22	0	0	0	17	0	15	20	0	20	0	19	0	14	0	0	0	16	0
30	13	0	16	1	15	0	22	0	1	1.49254	17	0	30	12	8	11	9	16	3	10	4	24	32.8767	16	0
45	13	0	13	4	15	0	22		4	5.97015	17	0	45	9	11	5	15	9	10	5	9	45	61.6438	16	0
60	13	0	13	4	14	1	21	1	6	8.95522	17	0	60	4	16	5	15	6	13	4	10	54	73.9726	16	0
75	11	2	13	4	14	1	21	1	8	11.9403	17	0	75	3	17	5	15	6	13	4	10	55	75.3425	16	0
90	10	3	13	4	14	1	21	1	9	13.4328	17	0	90	3	17	5	15	6	13	3	11	56	76.7123	16	0
105	10	3	13	4	14	1	21	1	9	13.4328	17	0	105	2	18	5	15	6	13	3	11	57	78.0822	16	0
120	9	4	13	4	14	1	21	1	10	14.9254	17	0	120	1	19	5	15	3	16	2	12	62	84.9315	16	0
1440	10	3	13	4	14	1	20	2	10	14.9254	17	0	1440	N/A	N/A	N/A	N/A	N/A	N/A	N/A	N/A	#VALUE!	#VALUE!	N/A	N/A
COMMENTS													COMMENTS
DATE OF COLLECTION			2020-11-04			SPECIES	Cx. quinq Fo (Adults 11/14/20- present)						DATE OF COLLECTION			2020-11-18			SPECIES	Cx. quinq Fo (Adults 11/28/20- present)
COLLECTION LOCATION			Miami Dade Co. 21401					COLLECTION METHOD			Egg rafts collected from bucket using Culex collection kit		COLLECTION LOCATION			Miami Dade Co. 21401					COLLECTION METHOD			Egg rafts collected from bucket using Culex collection kit
ANY ADDITIONAL COLLECTION INFORMATION													ANY ADDITIONAL COLLECTION INFORMATION
TEMPERATURE		23.2ºC				RELATIVE HUMIDITY			0.46				TEMPERATURE		21.3ºC				RELATIVE HUMIDITY			0.44
NOTE: ATTACH A MAP OF COLLECTION SITE, IF POSSIBLE													NOTE: ATTACH A MAP OF COLLECTION SITE, IF POSSIBLE
INSECTICIDE & STOCK DATE			Permethrin 11/17/20				INSECTICIDE CONCENTRATION				43 µg		INSECTICIDE & STOCK DATE			Chlorpyrifos 10/27/20				INSECTICIDE CONCENTRATION				20 µg
SYNERGIST & STOCK DATE			N/A				SYNERGIST CONCENTRATION				N/A		SYNERGIST & STOCK DATE			N/A				SYNERGIST CONCENTRATION				N/A
DATE BOTTLES MADE			2020-11-25			TIME BOTTLES MADE			16:20:00				DATE BOTTLES MADE			2020-12-09			TIME BOTTLES MADE			16:29:00
DATE OF TESTING			2020-11-26			TIME OF TESTING			10:49:00				DATE OF TESTING			2020-12-10			TIME OF TESTING			09:54:00
PERSON DOING TESTING			Ana R										PERSON DOING TESTING			Ana R.
REFERENCE TO ANY OTHER TEST													REFERENCE TO ANY OTHER TEST
GENERAL RESULTS (ie. Very susceptible; highly resistant; portion of population resistance; possible cross													GENERAL RESULTS (ie. Very susceptible; highly resistant; portion of population resistance; possible cross
resistance to			; resistance mechanism(s)										resistance to			; resistance mechanism(s)
Time	Bottle 1		Bottle 2		Bottle 3		Bottle 4		Total		Control		Time	Bottle 1		Bottle 2		Bottle 3		Bottle 4		Total		Control
	Alive	Dead	Alive	Dead	Alive	Dead	Alive	Dead	Dead	%	Alive	Dead		Alive	Dead	Alive	Dead	Alive	Dead	Alive	Dead	Dead	%	Alive	Dead
0	21	0	17	0	14	0	21	0	0	0	16	0	0	7	0	8	0	12	0	10	0	0	0	8	0
5	21	0	17	0	14	0	21	0	0	0	16	0	5	7	0	8	0	12	0	10	0	0	0	8	0
10	21	0	17	0	14	0	21	0	0	0	16	0	10	7	0	8	0	12	0	10	0	0	0	8	0
15	20	1	17	0	14	0	21	0	1	1.36986	16	0	15	7	0	8	0	12	0	10	0	0	0	8	0
30	20	1	16	1	14	0	21	0	2	2.73973	16	0	30	7	0	8	0	12	0	10	0	0	0	8	0
45	20	1	16	1	13	1	13	8	11	15.0685	16	0	45	7	0	8	0	12	0	10	0	0	0	8	0
60	20	1	14	3	12	2	13	8	14	19.1781	16	0	60	7	0	8	0	12	0	9	1	1	2.7027	8	0
75	18	3	14	3	11	3	11	10	19	26.0274	16	0	75	7	0	5	3	12	0	7	3	6	16.2162	8	0
90	17	4	11	6	10	4	11	10	24	32.8767	16	0	90	4	3	5	3	7	3	7	3	12	34.2857	8	0
105	16	5	11	6	10	4	7	14	29	39.726	16	0	105	4	3	5	3	7	3	6	4	13	37.1429	8	0
120	15	6	10	7	9	5	9	12	30	41.0959	16	0	120	4	3	3	5	1	11	5	5	24	64.8649	8	0
1440	11	10	13	4	10	4	15	6	24	32.8767	16	0	1440	N/A	N/A	N/A	N/A	N/A	N/A	N/A	N/A	#VALUE!	#VALUE!	N/A	N/A
COMMENTS		Simce we do not have enough mosquitoes to perform diagnostic time with this stock of permethrin											COMMENTS
		we used the one from 7/28/20

## Sheet: 6_CutlerBay
BOTTLE TEST RESULTS SHEET
DATE OF COLLECTION			8/31/20-9/02/20			SPECIES	Cx. quinq F0 (Adults 9/10/20- present)						DATE OF COLLECTION			8/31/20-9/02/20			SPECIES	Cx. quinq F0 (Adults 9/10/20- present)
COLLECTION LOCATION			Miami Dade Co. Cutler Bay					COLLECTION METHOD					COLLECTION LOCATION			Miami Dade Co. (Cutler Bay)					COLLECTION METHOD
ANY ADDITIONAL COLLECTION INFORMATION													ANY ADDITIONAL COLLECTION INFORMATION
TEMPERATURE		23.9º C				RELATIVE HUMIDITY			0.41				TEMPERATURE		24.1º C				RELATIVE HUMIDITY			0.4
NOTE: ATTACH A MAP OF COLLECTION SITE, IF POSSIBLE													NOTE: ATTACH A MAP OF COLLECTION SITE, IF POSSIBLE
INSECTICIDE & STOCK DATE			Deltamethrin 6/16/20				INSECTICIDE CONCENTRATION				0.75 µg		INSECTICIDE & STOCK DATE			Naled 9/8/20				INSECTICIDE CONCENTRATION				20 µg
SYNERGIST & STOCK DATE			N/A				SYNERGIST CONCENTRATION				N/A		SYNERGIST & STOCK DATE			N/A				SYNERGIST CONCENTRATION				N/A
DATE BOTTLES MADE			2020-09-14			TIME BOTTLES MADE			16:47:00				DATE BOTTLES MADE			2020-09-18			TIME BOTTLES MADE			13:10:00
DATE OF TESTING			2020-09-15			TIME OF TESTING			09:49:00				DATE OF TESTING			2020-09-18			TIME OF TESTING			15:38:00
PERSON DOING TESTING			Ana R.										PERSON DOING TESTING			Ana R.
LITERATURE REFERENCE: Brogdon, WG, and JC McAllister. 1998. Simplification of Adult Mosquito Bioassays through use of time-mortality determinations in glass bottles. J. Am. Mosq. Control Assoc. 14(2):159-164.													LITERATURE REFERENCE: Brogdon, WG, and JC McAllister. 1998. Simplification of Adult Mosquito Bioassays through use of time-mortality determinations in glass bottles. J. Am. Mosq. Control Assoc. 14(2):159-164.
REFERENCE TO ANY OTHER TEST													REFERENCE TO ANY OTHER TEST
GENERAL RESULTS (ie. Very susceptible; highly resistant; portion of population resistance; possible cross													GENERAL RESULTS (ie. Very susceptible; highly resistant; portion of population resistance; possible cross
resistance to			; resistance mechanism(s)										resistance to			; resistance mechanism(s)
Time	Bottle 1		Bottle 2		Bottle 3		Bottle 4		Total		Control		Time	Bottle 1		Bottle 2		Bottle 3		Bottle 4		Total		Control
	Alive	Dead	Alive	Dead	Alive	Dead	Alive	Dead	Dead	%	Alive	Dead		Alive	Dead	Alive	Dead	Alive	Dead	Alive	Dead	Dead	%	Alive	Dead
0	26	0	30	0	18	0	26	0	0	0	13	0	0	15	0	11	0	7	0	9	0	0	0	13	0
5	26	0	30	0	18	0	26	0	0	0	13	0	5	12	3	11	0	7	0	8	1	4	9.52381	13	0
10	26	0	30	0	18	0	26	0	0	0	13	0	10	3	12	7	4	6	1	5	4	21	50	13	0
15	25	1	30	0	18	0	26	0	1	1	13	0	15	3	12	2	9	6	1	2	7	29	69.0476	13	0
30	25	1	28	2	18	0	26	0	3	3	13	0	30	0	15	1	10	2	5	0	9	39	92.8571	13	0
45	25	1	27	3	17	1	25	1	6	6	13	0	45	0	15	0	11	1	6	0	9	41	97.619	13	0
60	25	1	28	2	17	1	25	1	5	5	13	0	60	0	15	0	11	1	6	0	9	41	97.619	13	0
75	25	1	25	5	16	2	25	1	9	9	13	0	75	0	15	0	11	0	7	0	9	42	100	13	0
90	25	1	25	5	16	2	25	1	9	9	13	0	90	0	15	0	11	0	7	0	9	42	100	13	0
105	23	3	25	5	16	2	24	2	12	12	13	0	105	0	15	0	11	0	7	0	9	42	100	13	0
120	23	3	25	5	15	3	24	2	13	13	13	0	120	0	15	0	11	0	7	0	9	42	100	13	0
1440	25	1	29	1	16	2	24	2	6	6	13	0	1440	N/A	N/A	N/A	N/A	N/A	N/A	N/A	N/A	#VALUE!	#VALUE!	N/A	N/A
COMMENTS		Bottles put in room to dry at 4:55 pm.											COMMENTS		Bottles put in room to dry at 1:18 pm. Bottles from shelf #6.
DATE OF COLLECTION			8/31/20-9/02/20			SPECIES	Cx. quinq F0 (Adults 9/10/20- present)						DATE OF COLLECTION			8/31/20-9/02/20			SPECIES	Cx. quinq F0 (Adults 9/10/20- present)
COLLECTION LOCATION			Miami Dade Co. Cutler Bay					COLLECTION METHOD			Egg rafts collected in field and shipped to lab		COLLECTION LOCATION			Miami Dade Co. Cutler Bay					COLLECTION METHOD			Egg rafts shipped from field
ANY ADDITIONAL COLLECTION INFORMATION													ANY ADDITIONAL COLLECTION INFORMATION
TEMPERATURE		23.7º C				RELATIVE HUMIDITY			0.4				TEMPERATURE		23.5º C				RELATIVE HUMIDITY			0.4
NOTE: ATTACH A MAP OF COLLECTION SITE, IF POSSIBLE													NOTE: ATTACH A MAP OF COLLECTION SITE, IF POSSIBLE
INSECTICIDE & STOCK DATE			Etofenprox 7/22/20				INSECTICIDE CONCENTRATION				12.5 µg		INSECTICIDE & STOCK DATE			Malathion 8/24/20				INSECTICIDE CONCENTRATION				400 µg
SYNERGIST & STOCK DATE			N/A				SYNERGIST CONCENTRATION				N/A		SYNERGIST & STOCK DATE			N/A				SYNERGIST CONCENTRATION				N/A
DATE BOTTLES MADE			2020-09-14			TIME BOTTLES MADE			17:08:00				DATE BOTTLES MADE			2020-09-14			TIME BOTTLES MADE			16:58:00
DATE OF TESTING			2020-09-15			TIME OF TESTING			10:16:00				DATE OF TESTING			2020-09-15			TIME OF TESTING			09:57:00
PERSON DOING TESTING			Ana R.										PERSON DOING TESTING			Ana R.
REFERENCE TO ANY OTHER TEST													REFERENCE TO ANY OTHER TEST
GENERAL RESULTS (ie. Very susceptible; highly resistant; portion of population resistance; possible cross													GENERAL RESULTS (ie. Very susceptible; highly resistant; portion of population resistance; possible cross
resistance to			; resistance mechanism(s)										resistance to			; resistance mechanism(s)
Time	Bottle 1		Bottle 2		Bottle 3		Bottle 4		Total		Control		Time	Bottle 1		Bottle 2		Bottle 3		Bottle 4		Total		Control
	Alive	Dead	Alive	Dead	Alive	Dead	Alive	Dead	Dead	%	Alive	Dead		Alive	Dead	Alive	Dead	Alive	Dead	Alive	Dead	Dead	%	Alive	Dead
0	22	0	19	0	20	0	19	0	0	0	10	0	0	17	0	20	0	19	0	16	0	0	0	20	0
5	22	0	19	0	20	0	19	0	0	0	10	0	5	17	0	20	0	19	0	16	0	0	0	20	0
10	22	0	19	0	20	0	19	0	0	0	10	0	10	17	0	20	0	19	0	16	0	0	0	20	0
15	22	0	19	0	20	0	19	0	0	0	10	0	15	9	8	16	4	14	5	12	4	21	29.1667	20	0
30	21	1	19	0	20	0	17	2	3	3.75	10	0	30	2	15	1	19	3	16	4	12	62	86.1111	20	0
45	19	3	18	1	20	0	18	1	5	6.25	10	0	45	1	16	0	20	1	18	4	12	66	91.6667	20	0
60	18	4	15	4	17	3	16	3	14	17.5	10	0	60	1	16	0	20	0	19	3	13	68	94.4444	20	0
75	16	6	15	4	17	3	15	4	17	21.25	10	0	75	0	17	0	20	0	19	2	14	70	97.2222	20	0
90	14	8	12	7	17	3	14	5	23	28.75	10	0	90	0	17	0	20	0	19	2	14	70	97.2222	20	0
105	14	8	12	7	17	3	13	6	24	30	10	0	105	0	17	0	20	0	19	1	15	71	98.6111	20	0
120	13	9	11	8	17	3	12	7	27	33.75	10	0	120	0	17	0	20	0	19	1	15	71	98.6111	20	0
1440	15	7	13	6	16	4	13	6	23	28.75	10	0	1440	N/A	N/A	N/A	N/A	N/A	N/A	N/A	N/A	#VALUE!	#VALUE!	N/A	N/A
COMMENTS		Bottles put in room to dry at 5:16 pm											COMMENTS		Bottles put in room to dry at 5:06 pm.
DATE OF COLLECTION			8/31/20-9/02/20			SPECIES	Cx. quinq Fo (Adults 9/10/20- present)						DATE OF COLLECTION			8/31/20-9/02/20			SPECIES	Cx. quinq F0 (Adults 9/10/20- present)
COLLECTION LOCATION			Miami Dade Co. Cutler Bay					COLLECTION METHOD			Egg rafts collected from field and shipped to lab		COLLECTION LOCATION			Miami Dade Co. Cutler Bay					COLLECTION METHOD			Egg rafts collected and shipped
ANY ADDITIONAL COLLECTION INFORMATION													ANY ADDITIONAL COLLECTION INFORMATION
TEMPERATURE		23.9º C				RELATIVE HUMIDITY			0.43				TEMPERATURE		23.9º C				RELATIVE HUMIDITY			0.41
NOTE: ATTACH A MAP OF COLLECTION SITE, IF POSSIBLE													NOTE: ATTACH A MAP OF COLLECTION SITE, IF POSSIBLE
INSECTICIDE & STOCK DATE			Permethrin 7/28/20				INSECTICIDE CONCENTRATION				43 µg		INSECTICIDE & STOCK DATE			Chlorpyrifos 8/12/20				INSECTICIDE CONCENTRATION				20 µg
SYNERGIST & STOCK DATE			N/A				SYNERGIST CONCENTRATION				N/A		SYNERGIST & STOCK DATE			N/A				SYNERGIST CONCENTRATION				N/A
DATE BOTTLES MADE			2020-09-16			TIME BOTTLES MADE			16:30:00				DATE BOTTLES MADE			2020-09-14			TIME BOTTLES MADE			17:19:00
DATE OF TESTING			2020-09-17			TIME OF TESTING			09:50:00				DATE OF TESTING			2020-09-15			TIME OF TESTING			10:05:00
PERSON DOING TESTING													PERSON DOING TESTING			Ana R.
REFERENCE TO ANY OTHER TEST													REFERENCE TO ANY OTHER TEST
GENERAL RESULTS (ie. Very susceptible; highly resistant; portion of population resistance; possible cross													GENERAL RESULTS (ie. Very susceptible; highly resistant; portion of population resistance; possible cross
resistance to			; resistance mechanism(s)										resistance to			; resistance mechanism(s)
Time	Bottle 1		Bottle 2		Bottle 3		Bottle 4		Total		Control		Time	Bottle 1		Bottle 2		Bottle 3		Bottle 4		Total		Control
	Alive	Dead	Alive	Dead	Alive	Dead	Alive	Dead	Dead	%	Alive	Dead		Alive	Dead	Alive	Dead	Alive	Dead	Alive	Dead	Dead	%	Alive	Dead
0	11	0	15	0	19	0	15	0	0	0	13	0	0	18	0	20	0	10	0	14	0	0	0	26	0
5	11	0	15	0	19	0	15	0	0	0	13	0	5	18	0	20	0	10	0	14	0	0	0	26	0
10	11	0	15	0	19	0	15	0	0	0	13	0	10	17	1	18	2	9	1	14	0	4	6.45161	26	0
15	11	0	15	0	19	0	15	0	0	0	13	0	15	10	8	16	4	7	3	5	9	24	38.7097	26	0
30	10	1	13	2	14	5	12	3	11	18.3333	13	0	30	1	17	1	19	2	8	0	14	58	93.5484	26	0
45	8	3	11	4	9	10	8	7	24	40	13	0	45	0	18	0	20	0	10	0	14	62	100	26	0
60	8	3	10	5	2	17	5	10	35	58.3333	13	0	60	0	18	0	20	0	10	0	14	62	100	26	0
75	8	3	4	11	0	19	3	12	45	75	13	0	75	0	18	0	20	0	10	0	14	62	100	26	0
90	6	5	4	11	0	19	5	10	45	75	13	0	90	0	18	0	20	0	10	0	14	62	100	26	0
105	6	5	2	13	0	19	5	10	47	78.3333	13	0	105	0	18	0	20	0	10	0	14	62	100	26	0
120	6	5	2	13	0	19	3	12	49	81.6667	13	0	120	0	18	0	20	0	10	0	14	62	100	26	0
1440	7	4	10	5	12	7	6	9	25	41.6667	13	0	1440	N/A	N/A	N/A	N/A	N/A	N/A	N/A	N/A	#VALUE!	#VALUE!	N/A	N/A
COMMENTS		Bottles put in room to dry at 4:35 pm.											COMMENTS		Bottles put in room to dry at 5:26 pm

## Sheet: 7_SW212th
BOTTLE TEST RESULTS SHEET
DATE OF COLLECTION			2020-11-04			SPECIES	Cx. quinq Fo (Adults 11/14/20- present)						DATE OF COLLECTION			2020-11-04			SPECIES	Cx. quinq Fo (Adults 11/14/20- present)
COLLECTION LOCATION			Miami Dade Co. 16630					COLLECTION METHOD			Egg rafts collected from bucket using Culex collection kit		COLLECTION LOCATION			Miami Dade Co. 16630					COLLECTION METHOD			Egg rafts collected from bucket using Culex collection kit
ANY ADDITIONAL COLLECTION INFORMATION													ANY ADDITIONAL COLLECTION INFORMATION
TEMPERATURE		23.4º C				RELATIVE HUMIDITY			0.44				TEMPERATURE		23.5ºC				RELATIVE HUMIDITY			0.43
NOTE: ATTACH A MAP OF COLLECTION SITE, IF POSSIBLE													NOTE: ATTACH A MAP OF COLLECTION SITE, IF POSSIBLE
INSECTICIDE & STOCK DATE			Deltamethrin 6/16/20				INSECTICIDE CONCENTRATION				0.75 µg		INSECTICIDE & STOCK DATE			Naled 10/29/20				INSECTICIDE CONCENTRATION				2.25 µg
SYNERGIST & STOCK DATE			N/A				SYNERGIST CONCENTRATION				N/A		SYNERGIST & STOCK DATE			N/A				SYNERGIST CONCENTRATION				N/A
DATE BOTTLES MADE			2020-11-25			TIME BOTTLES MADE			18:31:00				DATE BOTTLES MADE			2020-11-25			TIME BOTTLES MADE			18:36:00
DATE OF TESTING			2020-11-26			TIME OF TESTING			13:23:00				DATE OF TESTING			2020-11-26			TIME OF TESTING			13:12:00
PERSON DOING TESTING			Ana R.										PERSON DOING TESTING			Ana R.
LITERATURE REFERENCE: Brogdon, WG, and JC McAllister. 1998. Simplification of Adult Mosquito Bioassays through use of time-mortality determinations in glass bottles. J. Am. Mosq. Control Assoc. 14(2):159-164.													LITERATURE REFERENCE: Brogdon, WG, and JC McAllister. 1998. Simplification of Adult Mosquito Bioassays through use of time-mortality determinations in glass bottles. J. Am. Mosq. Control Assoc. 14(2):159-164.
REFERENCE TO ANY OTHER TEST													REFERENCE TO ANY OTHER TEST
GENERAL RESULTS (ie. Very susceptible; highly resistant; portion of population resistance; possible cross													GENERAL RESULTS (ie. Very susceptible; highly resistant; portion of population resistance; possible cross
resistance to			; resistance mechanism(s)										resistance to			; resistance mechanism(s)
Time	Bottle 1		Bottle 2		Bottle 3		Bottle 4		Total		Control		Time	Bottle 1		Bottle 2		Bottle 3		Bottle 4		Total		Control
	Alive	Dead	Alive	Dead	Alive	Dead	Alive	Dead	Dead	%	Alive	Dead		Alive	Dead	Alive	Dead	Alive	Dead	Alive	Dead	Dead	%	Alive	Dead
0	15	0	15	0	11	0	21	0	0	0	15	0	0	11	0	15	0	13	0	14	0	0	0	16	0
5	15	0	15	0	11	0	21	0	0	0	15	0	5	11	0	15	0	13	0	14	0	0	0	16	0
10	15	0	15	0	11	0	21	0	0	0	15	0	10	11	0	15	0	13	0	14	0	0	0	16	0
15	15	0	15	0	11	0	21	0	0	0	15	0	15	11	0	15	0	13	0	14	0	0	0	16	0
30	15	0	15	0	11	0	21	0	0	0	15	0	30	11	0	13	2	9	4	12	2	8	15.0943	16	0
45	12	3	14	1	10	1	21	0	5	8.06452	15	0	45	8	2	11	4	5	8	11	3	17	32.6923	16	0
60	12	3	12	3	10	1	21	0	7	11.2903	15	0	60	4	7	6	9	1	12	11	3	31	58.4906	16	0
75	12	3	11	4	10	1	20	1	9	14.5161	15	0	75	2	9	2	13	1	12	2	12	46	86.7925	16	0
90	12	3	11	4	10	1	20	1	9	14.5161	15	0	90	1	10	2	13	1	12	2	12	47	88.6792	16	0
105	12	3	11	4	10	1	19	2	10	16.129	15	0	105	1	10	2	13	0	13	1	13	49	92.4528	16	0
120	12	3	10	5	6	5	19	2	15	24.1935	15	0	120	1	10	2	13	0	13	0	14	50	94.3396	16	0
1440	11	4	4	11	7	4	18	3	22	35.4839	15	0	1440	N/A	N/A	N/A	N/A	N/A	N/A	N/A	N/A	#VALUE!	#VALUE!	N/A	N/A
COMMENTS		Assays performed with 12 days old mosquitoes											COMMENTS		Assays performed with 12 days old mosquitoes
DATE OF COLLECTION			2020-11-04			SPECIES	Cx. quinq Fo (Adults 11/14/20- present)						DATE OF COLLECTION			2020-11-04			SPECIES	Cx. quinq Fo (Adults 11/14/20- present)
COLLECTION LOCATION			Miami Dade Co. 16630					COLLECTION METHOD			Egg rafts collected from bucket using Culex collection kit		COLLECTION LOCATION			Miami Dade Co. 16630					COLLECTION METHOD			Egg rafts collected from bucket using Culex collection kit
ANY ADDITIONAL COLLECTION INFORMATION													ANY ADDITIONAL COLLECTION INFORMATION
TEMPERATURE		23.6ºC				RELATIVE HUMIDITY			0.43				TEMPERATURE		23.5ºC				RELATIVE HUMIDITY			0.44
NOTE: ATTACH A MAP OF COLLECTION SITE, IF POSSIBLE													NOTE: ATTACH A MAP OF COLLECTION SITE, IF POSSIBLE
INSECTICIDE & STOCK DATE			Etofenprox 7/22/20				INSECTICIDE CONCENTRATION				12.5 µg		INSECTICIDE & STOCK DATE			Malathion 9/22/20				INSECTICIDE CONCENTRATION				400 µg
SYNERGIST & STOCK DATE							SYNERGIST CONCENTRATION				N/A		SYNERGIST & STOCK DATE			N/A				SYNERGIST CONCENTRATION				N/A
DATE BOTTLES MADE			2020-11-23			TIME BOTTLES MADE			17:21:00				DATE BOTTLES MADE			2020-11-25			TIME BOTTLES MADE			18:21:00
DATE OF TESTING			2020-11-24			TIME OF TESTING			14:55:00				DATE OF TESTING			2020-11-26			TIME OF TESTING			13:25:00
PERSON DOING TESTING			Ana R										PERSON DOING TESTING			Ana R.
REFERENCE TO ANY OTHER TEST													REFERENCE TO ANY OTHER TEST
GENERAL RESULTS (ie. Very susceptible; highly resistant; portion of population resistance; possible cross													GENERAL RESULTS (ie. Very susceptible; highly resistant; portion of population resistance; possible cross
resistance to			; resistance mechanism(s)										resistance to			; resistance mechanism(s)
Time	Bottle 1		Bottle 2		Bottle 3		Bottle 4		Total		Control		Time	Bottle 1		Bottle 2		Bottle 3		Bottle 4		Total		Control
	Alive	Dead	Alive	Dead	Alive	Dead	Alive	Dead	Dead	%	Alive	Dead		Alive	Dead	Alive	Dead	Alive	Dead	Alive	Dead	Dead	%	Alive	Dead
0	16	0	20	0	27	0	18	0	0	0	17	0	0	19	0	15	0	15	0	21	0	0	0	16	0
5	16	0	20	0	27	0	18	0	0	0	17	0	5	19	0	14	1	15	0	21	0	1	1.42857	16	0
10	16	0	20	0	26	1	18	0	1	1.23457	17	0	10	19	0	14	1	15	0	21	0	1	1.42857	16	0
15	16	0	20	0	26	1	18	0	1	1.23457	17	0	15	16	3	14	1	14	1	21	0	5	7.14286	16	0
30	16	0	20	0	23	4	18	0	4	4.93827	17	0	30	13	6	6	9	7	8	14	7	30	42.8571	16	0
45	14	2	17	3	18	9	17	1	15	18.5185	17	0	45	2	17	3	12	3	12	6	15	56	80	16	0
60	12	4	16	4	15	12	16	2	22	27.1605	17	0	60	1	18	3	12	0	15	4	17	62	88.5714	16	0
75	11	5	16	4	12	15	14	4	28	34.5679	17	0	75	1	18	2	13	0	15	4	17	63	90	16	0
90	8	8	10	10	12	15	11	7	40	49.3827	17	0	90	1	18	2	16	0	15	3	18	67	91.7808	16	0
105	8	8	9	11	12	15	11	7	41	50.6173	17	0	105	1	18	2	13	0	15	3	18	64	91.4286	16	0
120	8	8	9	11	12	15	10	8	42	51.8519	17	0	120	1	18	1	14	0	15	3	18	65	92.8571	16	0
1440	7	9	16	4	16	11	14	4	28	34.5679	17	0	1440	N/A	N/A	N/A	N/A	N/A	N/A	N/A	N/A	#VALUE!	#VALUE!	N/A	N/A
COMMENTS		Assays performed with 12 days old mosquitoes											COMMENTS
DATE OF COLLECTION			2020-11-04			SPECIES	Cx. quinq F0 (Adults 11/14/20- present)						DATE OF COLLECTION			2020-11-04			SPECIES	Cx. quinq F0 (Adults 11/14/20- present)
COLLECTION LOCATION			Miami Dade Co. 16630					COLLECTION METHOD			Egg rafts collected from bucket using Culex collection kit		COLLECTION LOCATION			Miami Dade Co. 16630					COLLECTION METHOD			Egg rafts collected from bucket using Culex collection kit
ANY ADDITIONAL COLLECTION INFORMATION													ANY ADDITIONAL COLLECTION INFORMATION
TEMPERATURE		23.3ºC				RELATIVE HUMIDITY			0.44				TEMPERATURE		23.9ºC				RELATIVE HUMIDITY			0.44
NOTE: ATTACH A MAP OF COLLECTION SITE, IF POSSIBLE													NOTE: ATTACH A MAP OF COLLECTION SITE, IF POSSIBLE
INSECTICIDE & STOCK DATE			Permethrin 11/17/20				INSECTICIDE CONCENTRATION				43 µg		INSECTICIDE & STOCK DATE			Chlorpyrifos 10/27/20				INSECTICIDE CONCENTRATION				20 µg
SYNERGIST & STOCK DATE			N/A				SYNERGIST CONCENTRATION				N/A		SYNERGIST & STOCK DATE			N/A				SYNERGIST CONCENTRATION				N/A
DATE BOTTLES MADE			2020-11-25			TIME BOTTLES MADE			18:11:00				DATE BOTTLES MADE			2020-11-25			TIME BOTTLES MADE			18:26:00
DATE OF TESTING			2020-11-26			TIME OF TESTING			13:20:00				DATE OF TESTING			2020-11-26			TIME OF TESTING			13:37:00
PERSON DOING TESTING			Ana R.										PERSON DOING TESTING			Ana R.
REFERENCE TO ANY OTHER TEST													REFERENCE TO ANY OTHER TEST
GENERAL RESULTS (ie. Very susceptible; highly resistant; portion of population resistance; possible cross													GENERAL RESULTS (ie. Very susceptible; highly resistant; portion of population resistance; possible cross
resistance to			; resistance mechanism(s)										resistance to			; resistance mechanism(s)
Time	Bottle 1		Bottle 2		Bottle 3		Bottle 4		Total		Control		Time	Bottle 1		Bottle 2		Bottle 3		Bottle 4		Total		Control
	Alive	Dead	Alive	Dead	Alive	Dead	Alive	Dead	Dead	%	Alive	Dead		Alive	Dead	Alive	Dead	Alive	Dead	Alive	Dead	Dead	%	Alive	Dead
0	15	0	20	0	11	0	17	0	0	0	17	0	0	16	0	15	0	17	0	22	0	0	0	14	0
5	15	0	20	0	11	0	17	0	0	0	17	0	5	16	0	5	0	17	0	22	0	0	0	14	0
10	15	0	20	0	11	0	17	0	0	0	17	0	10	16	0	15	0	17	0	22	0	0	0	14	0
15	14	1	20	0	10	1	16	1	3	4.7619	17	0	15	16	0	15	0	17	0	22	0	0	0	14	0
30	13	2	19	1	7	4	12	5	12	19.0476	17	0	30	9	7	14	1	16	1	18	4	13	18.5714	14	0
45	7	8	19	1	5	6	7	10	25	39.6825	17	0	45	9	7	14	1	13	4	16	6	18	25.7143	14	0
60	4	11	16	4	3	8	6	11	34	53.9683	17	0	60	3	13	12	3	10	7	14	8	31	44.2857	14	0
75	1	14	15	5	2	9	2	15	43	68.254	17	0	75	3	13	11	4	6	11	13	9	37	52.8571	14	0
90	1	14	11	9	2	9	2	15	47	74.6032	17	0	90	2	14	4	11	3	14	9	13	52	74.2857	14	0
105	1	14	10	10	2	9	2	15	48	76.1905	17	0	105	2	14	4	11	2	15	7	15	55	78.5714	14	0
120	0	15	7	13	1	10	2	15	53	84.127	17	0	120	1	15	4	11	2	15	7	15	56	80	14	0
1440	6	9	8	12	4	7	9	8	36	57.1429	17	0	1440	N/A	N/A	N/A	N/A	N/A	N/A	N/A	N/A	#VALUE!	#VALUE!	N/A	N/A
COMMENTS		Assays performed with 13 days old mosquitoes. Since we do not have enough mosquitoes to determine											COMMENTS		Assays performed with 13 days old mosquitoes
		the diagnostic time for this AI, we utilized the one from pertmethrin 7/28/20

## Sheet: 8_RichmondHgts
BOTTLE TEST RESULTS SHEET
DATE OF COLLECTION			9/08/20 - 9/10/20			SPECIES	Cx. quinq Fo (Adults 9/19/20- present)						DATE OF COLLECTION			9/08/20 - 9/10/20			SPECIES	Cx. quinq Fo (Adults 9/19/20- present)
COLLECTION LOCATION			Miami Dade Co. Richmond Heights					COLLECTION METHOD			Egg rafts collected from bucket using Culex collection kit		COLLECTION LOCATION			Miami Dade Co. Richmond Heights					COLLECTION METHOD			Egg rafts collected from bucket using Culex collection kit
ANY ADDITIONAL COLLECTION INFORMATION													ANY ADDITIONAL COLLECTION INFORMATION
TEMPERATURE		23.7º C				RELATIVE HUMIDITY			0.39				TEMPERATURE		not recorded				RELATIVE HUMIDITY			not recorded
NOTE: ATTACH A MAP OF COLLECTION SITE, IF POSSIBLE													NOTE: ATTACH A MAP OF COLLECTION SITE, IF POSSIBLE
INSECTICIDE & STOCK DATE			Deltamethrin 6/16/20				INSECTICIDE CONCENTRATION				0.75 µg		INSECTICIDE & STOCK DATE			Naled 9/25/20				INSECTICIDE CONCENTRATION				20 µg
SYNERGIST & STOCK DATE			N/A				SYNERGIST CONCENTRATION				N/A		SYNERGIST & STOCK DATE			N/A				SYNERGIST CONCENTRATION				N/A
DATE BOTTLES MADE			2020-09-23			TIME BOTTLES MADE			17:08:00				DATE BOTTLES MADE			2020-09-25			TIME BOTTLES MADE			10:40:00
DATE OF TESTING			2020-09-24			TIME OF TESTING			12:17:00				DATE OF TESTING			2020-09-26			TIME OF TESTING			14:12:00
PERSON DOING TESTING			Ana R.										PERSON DOING TESTING			Ana R.
LITERATURE REFERENCE: Brogdon, WG, and JC McAllister. 1998. Simplification of Adult Mosquito Bioassays through use of time-mortality determinations in glass bottles. J. Am. Mosq. Control Assoc. 14(2):159-164.													LITERATURE REFERENCE: Brogdon, WG, and JC McAllister. 1998. Simplification of Adult Mosquito Bioassays through use of time-mortality determinations in glass bottles. J. Am. Mosq. Control Assoc. 14(2):159-164.
REFERENCE TO ANY OTHER TEST													REFERENCE TO ANY OTHER TEST
GENERAL RESULTS (ie. Very susceptible; highly resistant; portion of population resistance; possible cross													GENERAL RESULTS (ie. Very susceptible; highly resistant; portion of population resistance; possible cross
resistance to			; resistance mechanism(s)										resistance to			; resistance mechanism(s)
Time	Bottle 1		Bottle 2		Bottle 3		Bottle 4		Total		Control		Time	Bottle 1		Bottle 2		Bottle 3		Bottle 4		Total		Control
	Alive	Dead	Alive	Dead	Alive	Dead	Alive	Dead	Dead	%	Alive	Dead		Alive	Dead	Alive	Dead	Alive	Dead	Alive	Dead	Dead	%	Alive	Dead
0	17	0	11	0	18	0	18	0	0	0	20	0	0	15	0	20	0	21	0	18	0	0	0	13	0
5	17	0	11	0	18	0	18	0	0	0	20	0	5	15	0	20	0	21	0	18	0	0	0	13	0
10	17	0	11	0	18	0	18	0	0	0	20	0	10	15	0	17	3	20	1	18	0	4	5.40541	13	0
15	17	0	11	0	18	0	18	0	0	0	20	0	15	11	4	17	3	13	7	14	4	18	24.6575	13	0
30	16	1	11	0	18	0	18	0	1	1.5625	20	0	30	1	14	0	20	0	21	1	17	72	97.2973	13	0
45	16	1	11	0	18	0	18	0	1	1.5625	20	0	45	1	4	0	20	0	21	0	18	63	98.4375	13	0
60	15	2	10	1	17	1	16	2	6	9.375	20	0	60	1	4	0	20	0	21	0	18	63	98.4375	13	0
75	15	2	10	1	17	1	16	2	6	9.375	20	0	75	1	14	0	20	0	21	0	18	73	98.6486	13	0
90	13	4	10	1	15	3	17	1	9	14.0625	20	0	90	0	15	0	20	0	21	0	18	74	100	13	0
105	11	6	10	1	15	3	16	2	12	18.75	20	0	105	0	15	0	20	0	21	0	18	74	100	13	0
120	11	6	10	1	15	3	16	2	12	18.75	20	0	120	0	15	0	20	0	21	0	18	74	100	13	0
1440	13	4	11	0	16	2	17	1	7	10.9375	20	0	1440	N/A	N/A	N/A	N/A	N/A	N/A	N/A	N/A	#VALUE!	#VALUE!	N/A	N/A
COMMENTS		Bottles put in dark room to dry at 5:16 PM.											COMMENTS		Bottles put in dark room to dry at 10:48.
DATE OF COLLECTION			9/08/20 - 9/10/20			SPECIES	Cx. quinq Fo (Adults 9/19/20- present)						DATE OF COLLECTION			9/08/20 - 9/10/20			SPECIES	Cx. quinq Fo (Adults 9/19/20- present)
COLLECTION LOCATION			Miami Dade Co. Richmond Heights					COLLECTION METHOD			Egg rafts collected from bucket using Culex collection kit		COLLECTION LOCATION			Miami Dade Co. Richmond Heights					COLLECTION METHOD			Egg rafts collected from bucket using Culex collection kit
ANY ADDITIONAL COLLECTION INFORMATION													ANY ADDITIONAL COLLECTION INFORMATION
TEMPERATURE		23.7ºC				RELATIVE HUMIDITY			0.39				TEMPERATURE		23.7ºC				RELATIVE HUMIDITY			0.41
NOTE: ATTACH A MAP OF COLLECTION SITE, IF POSSIBLE													NOTE: ATTACH A MAP OF COLLECTION SITE, IF POSSIBLE
INSECTICIDE & STOCK DATE			Etofenprox 7/22/20				INSECTICIDE CONCENTRATION				12.5 µg		INSECTICIDE & STOCK DATE			Malathion 8/24/20				INSECTICIDE CONCENTRATION				400 µg
SYNERGIST & STOCK DATE							SYNERGIST CONCENTRATION				N/A		SYNERGIST & STOCK DATE			N/A				SYNERGIST CONCENTRATION				N/A
DATE BOTTLES MADE			2020-09-23			TIME BOTTLES MADE			17:19:00				DATE BOTTLES MADE			2020-09-24			TIME BOTTLES MADE			16:00:00
DATE OF TESTING			2020-09-24			TIME OF TESTING			12:21:00				DATE OF TESTING			2020-09-25			TIME OF TESTING			09:54:00
PERSON DOING TESTING			Ana R										PERSON DOING TESTING			Ana R.
REFERENCE TO ANY OTHER TEST													REFERENCE TO ANY OTHER TEST
GENERAL RESULTS (ie. Very susceptible; highly resistant; portion of population resistance; possible cross													GENERAL RESULTS (ie. Very susceptible; highly resistant; portion of population resistance; possible cross
resistance to			; resistance mechanism(s)										resistance to			; resistance mechanism(s)
Time	Bottle 1		Bottle 2		Bottle 3		Bottle 4		Total		Control		Time	Bottle 1		Bottle 2		Bottle 3		Bottle 4		Total		Control
	Alive	Dead	Alive	Dead	Alive	Dead	Alive	Dead	Dead	%	Alive	Dead		Alive	Dead	Alive	Dead	Alive	Dead	Alive	Dead	Dead	%	Alive	Dead
0	23	0	16	0	17	0	14	0	1	1.42857	11	0	0	14	0	29	0	18	0	17	0	0	0	13	0
5	23	0	16	0	17	0	14	0	2	2.85714	11	0	5	14	0	29	0	18	0	17	0	0	0	13	0
10	23	0	16	0	17	0	14	0	0	0	11	0	10	14	0	29	0	18	0	17	0	0	0	13	0
15	22	1	16	0	17	0	14	0	1	1.42857	11	0	15	11	3	25	4	14	5	14	3	15	18.9873	13	0
30	21	2	16	0	17	0	14	0	2	2.85714	11	0	30	9	5	21	8	10	8	12	5	26	33.3333	13	0
45	20	3	16	0	17	0	14	0	3	4.28571	11	0	45	4	10	5	23	2	16	5	12	61	79.2208	13	0
60	19	4	16	0	17	0	14	0	4	5.71429	11	0	60	1	13	3	25	1	17	3	14	69	89.6104	13	0
75	18	5	16	0	17	0	14	0	5	7.14286	11	0	75	1	13	2	26	1	17	2	15	71	92.2078	13	0
90	17	6	16	0	17	0	14	0	6	8.57143	11	0	90	0	14	2	26	1	17	2	15	72	93.5065	13	0
105	16	7	15	1	17	0	14	0	7	10	11	0	105	0	14	1	28	1	17	2	15	74	94.8718	13	0
120	16	7	15	1	17	0	14	0	7	10	11	0	120	0	14	1	28	1	17	2	15	74	94.8718	13	0
1440	17	6	14	2	17	0	14	0	6	8.57143	11	0	1440	N/A	N/A	N/A	N/A	N/A	N/A	N/A	N/A	#VALUE!	#VALUE!	N/A	N/A
COMMENTS		Botlles put in cabinet to dry at 5:19 PM.											COMMENTS		Botlles put in cabinet to dry at 4:11 PM.
DATE OF COLLECTION			9/08/20 - 9/10/20			SPECIES	Cx. quinq Fo (Adults 9/19/20- present)						DATE OF COLLECTION			9/08/20 - 9/10/20			SPECIES	Cx. quinq Fo (Adults 9/19/20- present)
COLLECTION LOCATION			Miami Dade Co. Richmond Heights					COLLECTION METHOD			Egg rafts collected from bucket using Culex collection kit		COLLECTION LOCATION			Miami Dade Co. Richmond Heights					COLLECTION METHOD			Egg rafts collected from bucket using Culex collection kit
ANY ADDITIONAL COLLECTION INFORMATION													ANY ADDITIONAL COLLECTION INFORMATION
TEMPERATURE		23.7ºC				RELATIVE HUMIDITY			0.41				TEMPERATURE		23.8ºC				RELATIVE HUMIDITY			0.42
NOTE: ATTACH A MAP OF COLLECTION SITE, IF POSSIBLE													NOTE: ATTACH A MAP OF COLLECTION SITE, IF POSSIBLE
INSECTICIDE & STOCK DATE			Permethrin 7/28/20				INSECTICIDE CONCENTRATION				43 µg		INSECTICIDE & STOCK DATE			Chlorpyrifos 8/12/20				INSECTICIDE CONCENTRATION				20 µg
SYNERGIST & STOCK DATE			N/A				SYNERGIST CONCENTRATION				N/A		SYNERGIST & STOCK DATE			N/A				SYNERGIST CONCENTRATION				N/A
DATE BOTTLES MADE			2020-09-24			TIME BOTTLES MADE			15:53:00				DATE BOTTLES MADE			2020-09-24			TIME BOTTLES MADE			16:09:00
DATE OF TESTING			2020-09-25			TIME OF TESTING			09:51:00				DATE OF TESTING			2020-09-25			TIME OF TESTING			21:58:00
PERSON DOING TESTING													PERSON DOING TESTING			Ana R.
REFERENCE TO ANY OTHER TEST													REFERENCE TO ANY OTHER TEST
GENERAL RESULTS (ie. Very susceptible; highly resistant; portion of population resistance; possible cross													GENERAL RESULTS (ie. Very susceptible; highly resistant; portion of population resistance; possible cross
resistance to			; resistance mechanism(s)										resistance to			; resistance mechanism(s)
Time	Bottle 1		Bottle 2		Bottle 3		Bottle 4		Total		Control		Time	Bottle 1		Bottle 2		Bottle 3		Bottle 4		Total		Control
	Alive	Dead	Alive	Dead	Alive	Dead	Alive	Dead	Dead	%	Alive	Dead		Alive	Dead	Alive	Dead	Alive	Dead	Alive	Dead	Dead	%	Alive	Dead
0	14	0	14	0	12	0	19	0	0	0	17	0	0	9	0	21	0	20	0	17	0	0	0	14	0
5	14	0	14	0	12	0	19	0	0	0	17	0	5	9	0	21	0	20	0	17	0	0	0	14	0
10	14	0	14	0	12	0	19	0	0	0	17	0	10	9	0	20	1	18	2	16	1	4	5.97015	14	0
15	13	1	13	1	12	0	18	1	3	5.08475	17	0	15	8	1	15	6	15	5	11	6	18	26.8657	14	0
30	3	11	11	3	11	1	18	1	16	27.1186	17	0	30	2	7	3	18	6	14	3	14	53	79.1045	14	0
45	0	14	11	3	9	3	13	5	25	43.1034	17	0	45	0	9	0	21	1	19	0	17	66	98.5075	14	0
60	0	14	10	4	9	3	13	5	26	44.8276	17	0	60	0	9	0	21	0	20	0	17	67	100	14	0
75	0	14	6	8	9	3	3	15	40	68.9655	17	0	75	0	9	0	21	0	20	0	17	67	100	14	0
90	0	14	6	8	8	4	3	15	41	70.6897	17	0	90	0	9	0	21	0	20	0	17	67	100	14	0
105	1	13	6	8	8	4	1	18	43	72.8814	17	0	105	0	9	0	21	0	20	0	17	67	100	14	0
120	1	13	6	8	8	4	1	18	43	72.8814	17	0	120	0	9	0	21	0	20	0	17	67	100	14	0
1440	6	8	7	7	8	4	10	9	28	47.4576	17	0	1440	N/A	N/A	N/A	N/A	N/A	N/A	N/A	N/A	#VALUE!	#VALUE!	N/A	N/A
COMMENTS		Bottles put in cabinet to dry at 4:05 PM											COMMENTS		Bottles put in cabinet to dry at 4:19 PM.

## Sheet: 9_KingsBay
BOTTLE TEST RESULTS SHEET
DATE OF COLLECTION			8/31/20-9/02/20			SPECIES	Cx. quinq F0 (Adults 9/11/20- present)						DATE OF COLLECTION			8/31/20-9/02/20			SPECIES	Cx. quinq F0 (Adults 9/11/20- present)
COLLECTION LOCATION			Miami Dade Co. Kings Bay					COLLECTION METHOD			Egg rafts collected from field		COLLECTION LOCATION			Miami Dade Co. Kings Bay					COLLECTION METHOD			Egg rafts collected from field
ANY ADDITIONAL COLLECTION INFORMATION													ANY ADDITIONAL COLLECTION INFORMATION
TEMPERATURE		23.7º C				RELATIVE HUMIDITY			0.41				TEMPERATURE		º C				RELATIVE HUMIDITY			%
NOTE: ATTACH A MAP OF COLLECTION SITE, IF POSSIBLE													NOTE: ATTACH A MAP OF COLLECTION SITE, IF POSSIBLE
INSECTICIDE & STOCK DATE			Deltamethrin 6/16/20				INSECTICIDE CONCENTRATION				0.75 µg		INSECTICIDE & STOCK DATE			Permethrin				INSECTICIDE CONCENTRATION				43 µg
SYNERGIST & STOCK DATE			N/A				SYNERGIST CONCENTRATION				N/A		SYNERGIST & STOCK DATE			N/A				SYNERGIST CONCENTRATION				N/A
DATE BOTTLES MADE			2020-09-15			TIME BOTTLES MADE			16:48:00				DATE BOTTLES MADE			2020-09-17			TIME BOTTLES MADE
DATE OF TESTING			2020-09-16			TIME OF TESTING			09:44:00				DATE OF TESTING			2020-09-18			TIME OF TESTING			10:34:00
PERSON DOING TESTING			Ana R.										PERSON DOING TESTING			Ana R.
LITERATURE REFERENCE: Brogdon, WG, and JC McAllister. 1998. Simplification of Adult Mosquito Bioassays through use of time-mortality determinations in glass bottles. J. Am. Mosq. Control Assoc. 14(2):159-164.													LITERATURE REFERENCE: Brogdon, WG, and JC McAllister. 1998. Simplification of Adult Mosquito Bioassays through use of time-mortality determinations in glass bottles. J. Am. Mosq. Control Assoc. 14(2):159-164.
REFERENCE TO ANY OTHER TEST													REFERENCE TO ANY OTHER TEST
GENERAL RESULTS (ie. Very susceptible; highly resistant; portion of population resistance; possible cross													GENERAL RESULTS (ie. Very susceptible; highly resistant; portion of population resistance; possible cross
resistance to			; resistance mechanism(s)										resistance to			; resistance mechanism(s)
Time	Bottle 1		Bottle 2		Bottle 3		Bottle 4		Total		Control		Time	Bottle 1		Bottle 2		Bottle 3		Bottle 4		Total		Control
	Alive	Dead	Alive	Dead	Alive	Dead	Alive	Dead	Dead	%	Alive	Dead		Alive	Dead	Alive	Dead	Alive	Dead	Alive	Dead	Dead	%	Alive	Dead
0	8	0	11	0	16	0	21	0	0	0	15	0	0	19	0	19	0	7	0	7	0	0	0	18	0
5	8	0	11	0	16	0	21	0	0	0	15	0	5	19	0	19	0	7	0	7	0	0	0	18	0
10	8	0	11	0	16	0	21	0	0	0	15	0	10	19	0	19	0	7	0	7	0	0	0	18	0
15	8	0	11	0	16	0	21	0	0	0	15	0	15	19	0	19	0	7	0	7	0	0	0	18	0
30	8	0	11	0	16	0	21	0	0	0	15	0	30	19	0	19	0	7	0	7	0	0	0	18	0
45	8	0	11	0	16	0	21	0	0	0	15	0	45	7	12	16	3	7	0	7	0	15	28.8462	18	0
60	8	0	11	0	16	0	21	0	0	0	15	0	60	8	11	15	4	7	0	6	1	16	30.7692	18	0
75	7	1	11	0	16	0	20	1	2	3.57143	15	0	75	8	11	13	6	7	0	6	1	18	34.6154	18	0
90	7	1	11	0	16	0	21	0	1	1.78571	15	0	90	6	13	8	8	7	0	6	1	22	44.898	18	0
105	6	2	11	0	16	0	21	0	2	3.57143	15	0	105	4	15	5	14	7	0	6	1	30	57.6923	18	0
120	6	2	11	0	16	0	21	0	2	3.57143	15	0	120	1	18	5	14	7	0	6	1	33	63.4615	18	0
1440	7	1	11	0	16	0	21	0	1	1.78571	15	0	1440	7	12	14	5	5	2	5	2	21	40.3846	18	0
COMMENTS		Bottles put in room to dry at 5:02 pm. Bottles from shelf #2.											COMMENTS		Bottles put in room to dry at 4:59 pm
DATE OF COLLECTION			8/31/20-9/02/20			SPECIES	Cx. quinq F0 (Adults 9/11/20- present)						DATE OF COLLECTION			8/31/20-9/02/20			SPECIES	Cx. quinq F0 (Adults 9/11/20- present)
COLLECTION LOCATION			Miami Dade Co. Kings Bay					COLLECTION METHOD			Egg rafts collected from field		COLLECTION LOCATION			Miami Dade Co. Kings Bay					COLLECTION METHOD			Egg rafts collected from field
ANY ADDITIONAL COLLECTION INFORMATION													ANY ADDITIONAL COLLECTION INFORMATION
TEMPERATURE		23.9º C				RELATIVE HUMIDITY			0.42				TEMPERATURE		23.9º C				RELATIVE HUMIDITY			0.42
NOTE: ATTACH A MAP OF COLLECTION SITE, IF POSSIBLE													NOTE: ATTACH A MAP OF COLLECTION SITE, IF POSSIBLE
INSECTICIDE & STOCK DATE			Etofenprox 7/22/20				INSECTICIDE CONCENTRATION				12.5 µg		INSECTICIDE & STOCK DATE			Malathion 8/24/20				INSECTICIDE CONCENTRATION				400 µg
SYNERGIST & STOCK DATE			N/A				SYNERGIST CONCENTRATION				N/A		SYNERGIST & STOCK DATE			N/A				SYNERGIST CONCENTRATION				N/A
DATE BOTTLES MADE			2020-09-16			TIME BOTTLES MADE			16:50:00				DATE BOTTLES MADE			2020-09-15			TIME BOTTLES MADE			16:57:00
DATE OF TESTING			2020-09-17			TIME OF TESTING			10:31:00				DATE OF TESTING			2020-09-16			TIME OF TESTING			09:51:00
PERSON DOING TESTING			Ana R.										PERSON DOING TESTING			Ana R.
REFERENCE TO ANY OTHER TEST													REFERENCE TO ANY OTHER TEST
GENERAL RESULTS (ie. Very susceptible; highly resistant; portion of population resistance; possible cross													GENERAL RESULTS (ie. Very susceptible; highly resistant; portion of population resistance; possible cross
resistance to			; resistance mechanism(s)										resistance to			; resistance mechanism(s)
Time	Bottle 1		Bottle 2		Bottle 3		Bottle 4		Total		Control		Time	Bottle 1		Bottle 2		Bottle 3		Bottle 4		Total		Control
	Alive	Dead	Alive	Dead	Alive	Dead	Alive	Dead	Dead	%	Alive	Dead		Alive	Dead	Alive	Dead	Alive	Dead	Alive	Dead	Dead	%	Alive	Dead
0	12	0	11	0	12	0	12	0	0	0	11	0	0	16	0	13	0	11	0	12	0	0	0	12	0
5	12	0	11	0	12	0	12	0	0	0	11	0	5	16	0	13	0	11	0	12	0	0	0	12	0
10	12	0	11	0	12	0	12	0	0	0	11	0	10	16	0	13	0	11	0	12	0	0	0	12	0
15	12	0	11	0	12	0	12	0	0	0	11	0	15	13	3	11	2	9	2	8	4	11	21.1538	12	0
30	12	0	11	0	12	0	12	0	0	0	11	0	30	0	16	1	12	2	9	1	11	48	92.3077	12	0
45	12	0	11	0	12	0	12	0	0	0	11	0	45	1	15	1	12	2	9	1	11	47	90.3846	12	0
60	12	0	11	0	12	0	12	0	0	0	11	0	60	0	16	1	12	1	10	1	11	49	94.2308	12	0
75	12	0	11	0	12	0	12	0	0	0	11	0	75	0	16	1	12	1	10	1	11	49	94.2308	12	0
90	12	0	11	0	12	0	12	0	0	0	11	0	90	0	16	1	12	1	10	1	11	49	94.2308	12	0
105	12	0	11	0	12	0	12	0	0	0	11	0	105	0	16	1	12	1	10	1	11	49	94.2308	12	0
120	12	0	11	0	11	1	12	0	1	2.12766	11	0	120	0	16	1	12	1	10	1	11	49	94.2308	12	0
1440	12	0	11	0	12	0	12	0	0	0	11	0	1440	N/A	N/A	N/A	N/A	N/A	N/A	N/A	N/A	#VALUE!	#VALUE!	N/A	N/A
COMMENTS		Bottles put in room to dry at 4:55 pm.											COMMENTS		Bottles put in room to dry at 5:10 pm. Bottles from shelf #2.
DATE OF COLLECTION			8/31/20-9/02/20			SPECIES	(Adults 9/11/20- present)						DATE OF COLLECTION			8/31/20-9/02/20			SPECIES	Cx. quinq F0 (Adults 9/11/20- present)
COLLECTION LOCATION			Miami Dade Co. Kings Bay					COLLECTION METHOD			Egg rafts collected from field		COLLECTION LOCATION			Miami Dade Co. Kings Bay					COLLECTION METHOD			Egg rafts collected from field
ANY ADDITIONAL COLLECTION INFORMATION													ANY ADDITIONAL COLLECTION INFORMATION
TEMPERATURE		23.9º C				RELATIVE HUMIDITY			0.4				TEMPERATURE		23.8º C				RELATIVE HUMIDITY			0.42
NOTE: ATTACH A MAP OF COLLECTION SITE, IF POSSIBLE													NOTE: ATTACH A MAP OF COLLECTION SITE, IF POSSIBLE
INSECTICIDE & STOCK DATE			Naled				INSECTICIDE CONCENTRATION				2.25 µg		INSECTICIDE & STOCK DATE			Chlorpyrifos 8/12/20				INSECTICIDE CONCENTRATION				20 µg
SYNERGIST & STOCK DATE			N/A				SYNERGIST CONCENTRATION				N/A		SYNERGIST & STOCK DATE			N/A				SYNERGIST CONCENTRATION				N/A
DATE BOTTLES MADE			2020-09-21			TIME BOTTLES MADE			13:10:00				DATE BOTTLES MADE			2020-09-16			TIME BOTTLES MADE			16:40:00
DATE OF TESTING			2020-09-21			TIME OF TESTING			15:39:00				DATE OF TESTING			2020-09-17			TIME OF TESTING			10:24:00
PERSON DOING TESTING													PERSON DOING TESTING			Ana R.
REFERENCE TO ANY OTHER TEST													REFERENCE TO ANY OTHER TEST
GENERAL RESULTS (ie. Very susceptible; highly resistant; portion of population resistance; possible cross													GENERAL RESULTS (ie. Very susceptible; highly resistant; portion of population resistance; possible cross
resistance to			; resistance mechanism(s)										resistance to			; resistance mechanism(s)
Time	Bottle 1		Bottle 2		Bottle 3		Bottle 4		Total		Control		Time	Bottle 1		Bottle 2		Bottle 3		Bottle 4		Total		Control
	Alive	Dead	Alive	Dead	Alive	Dead	Alive	Dead	Dead	%	Alive	Dead		Alive	Dead	Alive	Dead	Alive	Dead	Alive	Dead	Dead	%	Alive	Dead
0	10	0	12	0	14	0	8	0	0	0	10	0	0	10	0	10	0	11	0	16	0	0	0	10	0
5	3	7	10	2	10	4	7	1	14	31.8182	10	0	5	9	1	10	0	11	0	16	0	1	2.12766	10	0
10	0	10	2	10	1	13	3	5	38	86.3636	10	0	10	9	1	10	0	11	0	16	0	1	2.12766	10	0
15	0	10	0	12	0	14	1	7	43	97.7273	10	0	15	7	3	7	3	11	0	15	1	7	14.8936	10	0
30	0	10	0	12	0	14	0	8	44	100	10	0	30	2	8	0	10	1	10	0	16	44	93.617	10	0
45	0	10	0	12	0	14	0	8	44	100	10	0	45	0	10	0	10	0	11	0	16	47	100	10	0
60	0	10	0	12	0	14	0	8	44	100	10	0	60	0	10	0	10	0	11	0	16	47	100	10	0
75	0	10	0	12	0	14	0	8	44	100	10	0	75	0	10	0	10	0	11	0	16	47	100	10	0
90	0	10	0	12	0	14	0	8	44	100	10	0	90	0	10	0	10	0	11	0	16	47	100	10	0
105	0	10	0	12	0	14	0	8	44	100	10	0	105	0	10	0	10	0	11	0	16	47	100	10	0
120	0	10	0	12	0	14	0	8	44	100	10	0	120	0	10	0	10	0	11	0	16	47	100	10	0
1440									0	#DIV/0!			1440	N/A	N/A	N/A	N/A	N/A	N/A	N/A	N/A	#VALUE!	#VALUE!	N/A	N/A
COMMENTS		Bottles put in room to dry at 1:20 pm.											COMMENTS		Bottles put in room to dry at 4:45 pm.

## Sheet: 10_SW136th
BOTTLE TEST RESULTS SHEET
DATE OF COLLECTION			2020-11-17			SPECIES	Cx. quinq Fo (Adults 11/28/20- present)						DATE OF COLLECTION			2020-11-17			SPECIES	Cx. quinq Fo (Adults 11/28/20- present)
COLLECTION LOCATION			Miami Dade Co. 19951					COLLECTION METHOD			Egg rafts collected from bucket using Culex collection kit		COLLECTION LOCATION			Miami Dade Co. 19951					COLLECTION METHOD			Egg rafts collected from bucket using Culex collection kit
ANY ADDITIONAL COLLECTION INFORMATION													ANY ADDITIONAL COLLECTION INFORMATION
TEMPERATURE		22.1º C				RELATIVE HUMIDITY			0.46				TEMPERATURE		not recorded				RELATIVE HUMIDITY			not recorded
NOTE: ATTACH A MAP OF COLLECTION SITE, IF POSSIBLE													NOTE: ATTACH A MAP OF COLLECTION SITE, IF POSSIBLE
INSECTICIDE & STOCK DATE			Deltamethrin 6/16/20				INSECTICIDE CONCENTRATION				0.75 µg		INSECTICIDE & STOCK DATE			Naled 11/30/20				INSECTICIDE CONCENTRATION				20 µg
SYNERGIST & STOCK DATE			N/A				SYNERGIST CONCENTRATION				N/A		SYNERGIST & STOCK DATE			N/A				SYNERGIST CONCENTRATION				N/A
DATE BOTTLES MADE			2020-12-07			TIME BOTTLES MADE			16:39:00				DATE BOTTLES MADE			2020-12-09			TIME BOTTLES MADE			10:53:00
DATE OF TESTING			2020-12-08			TIME OF TESTING			09:51:00				DATE OF TESTING			2020-12-09			TIME OF TESTING			14:16:00
PERSON DOING TESTING			Ana R.										PERSON DOING TESTING			Ana R.
LITERATURE REFERENCE: Brogdon, WG, and JC McAllister. 1998. Simplification of Adult Mosquito Bioassays through use of time-mortality determinations in glass bottles. J. Am. Mosq. Control Assoc. 14(2):159-164.													LITERATURE REFERENCE: Brogdon, WG, and JC McAllister. 1998. Simplification of Adult Mosquito Bioassays through use of time-mortality determinations in glass bottles. J. Am. Mosq. Control Assoc. 14(2):159-164.
REFERENCE TO ANY OTHER TEST													REFERENCE TO ANY OTHER TEST
GENERAL RESULTS (ie. Very susceptible; highly resistant; portion of population resistance; possible cross													GENERAL RESULTS (ie. Very susceptible; highly resistant; portion of population resistance; possible cross
resistance to			; resistance mechanism(s)										resistance to			; resistance mechanism(s)
Time	Bottle 1		Bottle 2		Bottle 3		Bottle 4		Total		Control		Time	Bottle 1		Bottle 2		Bottle 3		Bottle 4		Total		Control
	Alive	Dead	Alive	Dead	Alive	Dead	Alive	Dead	Dead	%	Alive	Dead		Alive	Dead	Alive	Dead	Alive	Dead	Alive	Dead	Dead	%	Alive	Dead
0	22	0	21	0	14	0	22	0	0	0	17	0	0	11	0	16	0	12	0	18	0	0	0	15	0
5	22	0	21	0	14	0	22	0	0	0	17	0	5	11	0	16	0	12	0	18	0	0	0	15	0
10	22	0	21	0	14	0	22	0	0	0	17	0	10	10	1	16	0	12	0	18	0	1	1.75439	15	0
15	22	0	21	0	14	0	22	0	0	0	17	0	15	5	5	13	3	8	4	16	2	14	25	15	0
30	21	1	20	1	11	3	21	1	6	7.59494	17	0	30	1	9	6	10	3	9	6	12	40	71.4286	15	0
45	14	8	19	2	13	1	20	2	13	16.4557	17	0	45	1	9	4	12	3	9	3	15	45	80.3571	15	0
60	14	8	19	2	13	1	20	2	13	16.4557	17	0	60	1	9	1	15	0	12	2	16	52	92.8571	15	0
75	14	8	19	2	12	2	18	4	16	20.2532	17	0	75	0	10	0	16	0	12	2	16	54	96.4286	15	0
90	13	9	17	4	12	2	16	6	21	26.5823	17	0	90	0	10	0	16	0	12	2	16	54	96.4286	15	0
105	11	11	17	4	12	2	16	6	23	29.1139	17	0	105	0	10	0	16	0	12	1	17	55	98.2143	15	0
120	11	11	17	4	9	5	16	6	26	32.9114	17	0	120	0	10	0	16	0	12	0	18	56	100	15	0
1440	16	6	20	1	11	3	16	6	16	20.2532	17	0	1440	N/A	N/A	N/A	N/A	N/A	N/A	N/A	N/A	#VALUE!	#VALUE!	N/A	N/A
COMMENTS		Since mortality was only observed in bottle 2, only this bottle and the control bottle were used for											COMMENTS		Since we did not have enough mosqitoes to determine the diagnostic time for this stock of naled
		24 hour readings.													we used the one from 11//30/20
DATE OF COLLECTION			2020-11-17			SPECIES	Cx. quinq Fo (Adults 11/28/20- present)						DATE OF COLLECTION			2020-11-17			SPECIES	Cx. quinq Fo (Adults 11/28/20- present)
COLLECTION LOCATION			Miami Dade Co. 19951					COLLECTION METHOD			Egg rafts collected from bucket using Culex collection kit		COLLECTION LOCATION			Miami Dade Co. 19951					COLLECTION METHOD			Egg rafts collected from bucket using Culex collection kit
ANY ADDITIONAL COLLECTION INFORMATION													ANY ADDITIONAL COLLECTION INFORMATION
TEMPERATURE		21.9ºC				RELATIVE HUMIDITY			0.46				TEMPERATURE		23.2ºC				RELATIVE HUMIDITY			0.47
NOTE: ATTACH A MAP OF COLLECTION SITE, IF POSSIBLE													NOTE: ATTACH A MAP OF COLLECTION SITE, IF POSSIBLE
INSECTICIDE & STOCK DATE			Etofenprox 7/22/20				INSECTICIDE CONCENTRATION				12.5 µg		INSECTICIDE & STOCK DATE			Malathion 9/22/20				INSECTICIDE CONCENTRATION				400 µg
SYNERGIST & STOCK DATE			N/A				SYNERGIST CONCENTRATION				N/A		SYNERGIST & STOCK DATE			N/A				SYNERGIST CONCENTRATION				N/A
DATE BOTTLES MADE			2020-12-07			TIME BOTTLES MADE			16:23:00				DATE BOTTLES MADE			2020-12-03			TIME BOTTLES MADE			16:53:00
DATE OF TESTING			2020-12-08			TIME OF TESTING			09:47:00				DATE OF TESTING			2020-12-04			TIME OF TESTING			12:28:00
PERSON DOING TESTING			Ana R										PERSON DOING TESTING			Ana R.
REFERENCE TO ANY OTHER TEST													REFERENCE TO ANY OTHER TEST
GENERAL RESULTS (ie. Very susceptible; highly resistant; portion of population resistance; possible cross													GENERAL RESULTS (ie. Very susceptible; highly resistant; portion of population resistance; possible cross
resistance to			; resistance mechanism(s)										resistance to			; resistance mechanism(s)
Time	Bottle 1		Bottle 2		Bottle 3		Bottle 4		Total		Control		Time	Bottle 1		Bottle 2		Bottle 3		Bottle 4		Total		Control
	Alive	Dead	Alive	Dead	Alive	Dead	Alive	Dead	Dead	%	Alive	Dead		Alive	Dead	Alive	Dead	Alive	Dead	Alive	Dead	Dead	%	Alive	Dead
0	17	0	13	0	12	0	21	0	0	0	13	0	0	13	0	17	0	18	0	16	0	0	0	11	0
5	17	0	13	0	12	0	21	0	0	0	13	0	5	13	0	17	0	18	0	16	0	0	0	11	0
10	17	0	13	0	12	0	21	0	0	0	13	0	10	13	0	17	0	18	0	16	0	0	0	11	0
15	17	0	13	0	12	0	21	0	0	0	13	0	15	13	0	17	0	17	1	16	0	1	1.5625	11	0
30	17	0	12	1	9	3	19	2	6	9.52381	13	0	30	13	0	11	6	13	5	9	7	18	28.125	11	0
45	17	0	7	6	8	4	15	6	16	25.3968	13	0	45	7	6	11	6	12	6	8	8	26	40.625	11	0
60	16	1	6	7	7	5	13	8	21	33.3333	13	0	60	7	6	10	7	11	7	7	9	29	45.3125	11	0
75	16	1	6	7	7	5	11	10	23	36.5079	13	0	75	6	7	10	7	7	11	7	9	34	53.125	11	0
90	15	2	6	7	7	5	11	10	24	38.0952	13	0	90	3	10	10	7	7	11	4	12	40	62.5	11	0
105	15	2	6	7	6	6	11	10	25	39.6825	13	0	105	3	10	8	9	4	14	2	14	47	73.4375	11	0
120	15	2	5	8	6	6	10	11	27	42.8571	13	0	120	3	10	5	12	3	15	1	15	52	81.25	11	0
1440	17	0	13	0	10	3	8	13	16	25	13	0	1440	N/A	N/A	N/A	N/A	N/A	N/A	N/A	N/A	#VALUE!	#VALUE!	N/A	N/A
COMMENTS													COMMENTS
DATE OF COLLECTION			2020-11-17			SPECIES	Cx. quinq Fo (Adults 11/28/20- present)						DATE OF COLLECTION			2020-11-17			SPECIES	Cx. quinq Fo (Adults 11/28/20- present)
COLLECTION LOCATION			Miami Dade Co. 19951					COLLECTION METHOD			Egg rafts collected from bucket using Culex collection kit		COLLECTION LOCATION			Miami Dade Co. 19951					COLLECTION METHOD			Egg rafts collected from bucket using Culex collection kit
ANY ADDITIONAL COLLECTION INFORMATION													ANY ADDITIONAL COLLECTION INFORMATION
TEMPERATURE		22.1ºC				RELATIVE HUMIDITY			0.46				TEMPERATURE		23.2ºC				RELATIVE HUMIDITY			0.47
NOTE: ATTACH A MAP OF COLLECTION SITE, IF POSSIBLE													NOTE: ATTACH A MAP OF COLLECTION SITE, IF POSSIBLE
INSECTICIDE & STOCK DATE			Permethrin 11/17/20				INSECTICIDE CONCENTRATION				43 µg		INSECTICIDE & STOCK DATE			Chlorpyrifos 10/27/20				INSECTICIDE CONCENTRATION				20 µg
SYNERGIST & STOCK DATE			N/A				SYNERGIST CONCENTRATION				N/A		SYNERGIST & STOCK DATE			N/A				SYNERGIST CONCENTRATION				N/A
DATE BOTTLES MADE			2020-12-07			TIME BOTTLES MADE			16:45:00				DATE BOTTLES MADE			2020-12-03			TIME BOTTLES MADE			16:46:00
DATE OF TESTING			2020-12-08			TIME OF TESTING			09:54:00				DATE OF TESTING			2020-12-04			TIME OF TESTING			12:24:00
PERSON DOING TESTING			Ana R										PERSON DOING TESTING			Ana R.
REFERENCE TO ANY OTHER TEST													REFERENCE TO ANY OTHER TEST
GENERAL RESULTS (ie. Very susceptible; highly resistant; portion of population resistance; possible cross													GENERAL RESULTS (ie. Very susceptible; highly resistant; portion of population resistance; possible cross
resistance to			; resistance mechanism(s)										resistance to			; resistance mechanism(s)
Time	Bottle 1		Bottle 2		Bottle 3		Bottle 4		Total		Control		Time	Bottle 1		Bottle 2		Bottle 3		Bottle 4		Total		Control
	Alive	Dead	Alive	Dead	Alive	Dead	Alive	Dead	Dead	%	Alive	Dead		Alive	Dead	Alive	Dead	Alive	Dead	Alive	Dead	Dead	%	Alive	Dead
0	18	0	15	0	20	0	16	0	0	0	15	0	0	25	0	19	0	12	0	11	0	0	0	25	0
5	18	0	15	0	20	0	16	0	0	0	15	0	5	25	0	19	0	12	0	11	0	0	0	25	0
10	17	1	15	0	20	0	16	0	1	1.44928	15	0	10	25	0	19	0	12	0	11	0	0	0	25	0
15	16	2	14	1	19	1	16	0	4	5.7971	15	0	15	25	0	19	0	12	0	10	1	1	1.49254	25	0
30	8	10	10	5	16	4	8	8	27	39.1304	15	0	30	20	5	18	1	12	0	10	1	7	10.4478	25	0
45	1	17	7	8	10	5	3	13	43	67.1875	15	0	45	17	8	15	3	11	1	10	1	13	19.697	25	0
60	1	17	2	13	6	14	3	13	57	82.6087	15	0	60	8	17	15	3	8	4	9	2	26	39.3939	25	0
75	1	17	1	14	6	14	1	15	60	86.9565	15	0	75	8	17	12	7	8	4	8	3	31	46.2687	25	0
90	1	17	1	14	6	14	1	15	60	86.9565	15	0	90	5	20	11	8	6	6	8	3	37	55.2239	25	0
105	1	17	1	14	5	15	1	15	61	88.4058	15	0	105	3	22	8	11	5	7	8	3	43	64.1791	25	0
120	0	18	1	14	5	15	1	15	62	89.8551	15	0	120	3	22	6	13	4	8	8	3	46	68.6567	25	0
1440	7	11	4	11	9	11	2	14	47	68.1159	15	0	1440	N/A	N/A	N/A	N/A	N/A	N/A	N/A	N/A	#VALUE!	#VALUE!	N/A	N/A
COMMENTS		Since we did not have enough mosqitoes to determine the diagnostic time for this stock of permetrhin											COMMENTS
		we used the one from 7/28/20

[truncated: 20 more sheets: 11_Pinecrest, 12_SW62, 13_Westchester, 14_TownPark, 15_Prarie, 16_Wynwood, 17_NW41st, 18_Allapattah, 19_MosqCtl, 20_LaGorce, 21_MiamiBch, 22_Hialeah, 23_Cairo, 24_CW71, 25_CW53, 26_HGP, 27_NW170th, 28_NW181st, 29_MiamiGardens, kdr_vs_CDC_Correlation]
